# Supplementary material for: Lsh/HELLS regulates self-renewal/proliferation of neural stem/progenitor cells
Source: Sci Rep. 2017 Apr 25;7:1136. doi: 10.1038/s41598-017-00804-6 (PMC5430779; doi:10.1038/s41598-017-00804-6)
Supplement: Supplementary file 2 — Supplement Table 1 [file 41598_2017_804_MOESM2_ESM.xls]

## Sheet: Table 1
Table 1. Differentially Expressed Genes in Lsh deleted NSPCs
test_id	gene_id	gene	locus	value_1	value_2	log2(fold_change)	test_stat	p_value	q_value	significant
Rpl29	Rpl29	Rpl29	chr9:106331869-106333898	322.897	40.1896	-3.00618	-7.49619	5e-05	0.010173	yes
Mbp	Mbp	Mbp	chr18:82644514-82755029	494.901	62.9286	-2.97535	-7.40969	5e-05	0.010173	yes
Rab33a	Rab33a	Rab33a	chrX:45872646-45883409	43.512	8.01072	-2.44141	-4.59578	0.00015	0.0248176	yes
Cldn11	Cldn11	Cldn11	chr3:31048841-31063248	95.8967	19.5061	-2.29755	-5.90492	5e-05	0.010173	yes
Tmem163	Tmem163	Tmem163	chr1:129386918-129574598	25.4352	5.3005	-2.26262	-4.80611	5e-05	0.010173	yes
Scara3	Scara3	Scara3	chr14:66538231-66572581	10.4378	2.33636	-2.15948	-4.18895	0.00035	0.0497132	yes
Dlx1	Dlx1	Dlx1	chr2:71367501-71375948	43.9248	9.89856	-2.14974	-5.07083	5e-05	0.010173	yes
Bcas1	Bcas1	Bcas1	chr2:170172490-170253345	169.918	43.7896	-1.95618	-5.29752	5e-05	0.010173	yes
Cav1	Cav1	Cav1	chr6:17256334-17291328	24.463	6.31263	-1.95429	-4.3223	0.00015	0.0248176	yes
Entpd2	Entpd2	Entpd2	chr2:25251393-25256843	62.1544	16.2832	-1.93247	-4.91269	5e-05	0.010173	yes
Plp1	Plp1	Plp1	chrX:133357374-133372281	297.783	78.208	-1.92887	-5.27661	5e-05	0.010173	yes
Ugt8a	Ugt8a	Ugt8a	chr3:125568260-125641468	26.8225	7.38814	-1.86016	-4.53308	5e-05	0.010173	yes
Mag	Mag	Mag	chr7:31684201-31699851	34.9126	9.7171	-1.84515	-4.4843	5e-05	0.010173	yes
Gfap	Gfap	Gfap	chr11:102748649-102758514	999.295	278.477	-1.84335	-3.99216	0.00035	0.0497132	yes
Gpd1	Gpd1	Gpd1	chr15:99548023-99555438	42.4337	11.9362	-1.82987	-4.66742	5e-05	0.010173	yes
Dlx2	Dlx2	Dlx2	chr2:71381464-71384811	40.1796	11.513	-1.80319	-4.52582	5e-05	0.010173	yes
Ccdc80	Ccdc80	Ccdc80	chr16:45094165-45128037	33.8325	9.82289	-1.78419	-4.58259	5e-05	0.010173	yes
Tubb4a	Tubb4a	Tubb4a	chr17:57219488-57227205	245.497	72.4042	-1.76156	-4.86839	5e-05	0.010173	yes
Enpp6	Enpp6	Enpp6	chr8:48072278-48180249	47.3583	15.0146	-1.65725	-4.382	5e-05	0.010173	yes
Bmp4	Bmp4	Bmp4	chr14:46999198-47010274	28.9627	9.43632	-1.6179	-3.75672	0.00025	0.0392083	yes
Gm98	Gm98	Gm98	chr19:10282760-10315238	40.8892	13.5112	-1.59757	-4.39919	5e-05	0.010173	yes
Efemp1	Efemp1	Efemp1	chr11:28753204-28826743	52.2262	17.6136	-1.56809	-3.95823	5e-05	0.010173	yes
Cnksr3	Cnksr3	Cnksr3	chr10:3134303-3227479	28.3064	9.61099	-1.55837	-3.99873	0.00015	0.0248176	yes
Ptchd2	Ptchd2	Ptchd2	chr4:147610965-147662074	9.33801	3.26517	-1.51596	-3.78142	0.00035	0.0497132	yes
Aatk	Aatk	Aatk	chr11:119868631-119908459	21.5203	7.59193	-1.50316	-3.8812	5e-05	0.010173	yes
Clu	Clu	Clu	chr14:66587319-66600382	192.843	68.3132	-1.49719	-4.16268	5e-05	0.010173	yes
Nfasc	Nfasc	Nfasc	chr1:134461266-134638374	45.0381	16.0732	-1.48648	-4.08356	5e-05	0.010173	yes
Padi2	Padi2	Padi2	chr4:140462274-140513817	83.2281	30.8621	-1.43123	-3.9824	0.0001	0.0181398	yes
Ppp1r16b	Ppp1r16b	Ppp1r16b	chr2:158492468-158592070	23.9414	9.68636	-1.30548	-3.55784	0.0003	0.045168	yes
D2Ertd750e	D2Ertd750e	D2Ertd750e	chr2:118639738-118661948	10.6221	30.0206	1.49888	3.8308	0.0003	0.045168	yes
Cenpf	Cenpf	Cenpf	chr1:191464492-191511965	3.11341	8.85454	1.50792	3.94294	0.0001	0.0181398	yes
Cdca3	Cdca3	Cdca3	chr6:124780193-124783719	21.9701	63.0542	1.52105	3.86378	0.00035	0.0497132	yes
Plk1	Plk1	Plk1	chr7:129302950-129313389	13.9843	41.3727	1.56488	3.8796	0.0003	0.045168	yes
Nes	Nes	Nes	chr3:87775014-87784373	18.3699	55.7098	1.60058	4.44579	5e-05	0.010173	yes
Etv5	Etv5	Etv5	chr16:22381385-22439643	6.23987	19.1567	1.61826	3.9224	0.00025	0.0392083	yes
Aspm	Aspm	Aspm	chr1:141351349-141390665	3.24222	10.0606	1.63366	4.17346	0.0001	0.0181398	yes
Ckap2	Ckap2	Ckap2	chr8:23278623-23296291	11.5124	37.6025	1.70764	4.33592	0.0001	0.0181398	yes
Eda2r	Eda2r	Eda2r	chrX:94529179-94572548	7.25815	23.9262	1.72092	3.99884	5e-05	0.010173	yes
Ccnd1	Ccnd1	Ccnd1	chr7:152115835-152125830	9.72501	32.2795	1.73085	4.4525	5e-05	0.010173	yes
Cdkn1a	Cdkn1a	Cdkn1a	chr17:29227930-29237667	30.4522	101.844	1.74174	4.64165	5e-05	0.010173	yes
Grm5	Grm5	Grm5	chr7:94732677-95283573	3.14971	11.3794	1.85313	4.52418	5e-05	0.010173	yes
Ephx1	Ephx1	Ephx1	chr1:182919686-182947626	20.2387	74.8056	1.88603	4.81119	5e-05	0.010173	yes
6530418L21Rik	6530418L21Rik	6530418L21Rik	chr3:105507516-105523760	6.03681	22.7598	1.91463	4.80184	5e-05	0.010173	yes
Lgals1	Lgals1	Lgals1	chr15:78757154-78760895	113.215	439.576	1.95705	5.38236	5e-05	0.010173	yes
Cryab	Cryab	Cryab	chr9:50560862-50564738	6.9591	28.7159	2.04488	3.86755	0.00035	0.0497132	yes
Tagln2	Tagln2	Tagln2	chr1:174430376-174437506	19.8283	85.5103	2.10854	5.21493	5e-05	0.010173	yes
Egr1	Egr1	Egr1	chr18:35020860-35024610	13.756	62.6354	2.18692	5.81092	5e-05	0.010173	yes
Igfbp2	Igfbp2	Igfbp2	chr1:72871053-72899045	60.0067	303.324	2.33766	6.36117	5e-05	0.010173	yes
Fbln2	Fbln2	Fbln2	chr6:91162757-91222534	18.274	94.3128	2.36766	6.39113	5e-05	0.010173	yes
P2rx7	P2rx7	P2rx7	chr5:123093919-123141441	1.77149	10.5184	2.56989	4.34338	0.00015	0.0248176	yes
Gjc3	Gjc3	Gjc3	chr5:138395036-138404187	6.61651	40.0104	2.59623	6.24848	5e-05	0.010173	yes
Ifi27l1	Ifi27l1	Ifi27l1	chr12:104672398-104678455	8.17454	51.4672	2.65444	4.9296	5e-05	0.010173	yes
Sfi1	Sfi1	Sfi1	chr11:3024023-3093466	4.32172	35.1683	3.0246	4.73872	5e-05	0.010173	yes
Ddr2	Ddr2	Ddr2	chr1:171899539-172019075	0.354043	3.42709	3.27499	4.91107	0.00025	0.0392083	yes
Nrgn	Nrgn	Nrgn	chr9:37352077-37360330	1.60492	15.9324	3.31139	4.84468	0.0001	0.0181398	yes
Egr2	Egr2	Egr2	chr10:67000616-67004936	0.704047	7.72587	3.45595	5.17198	5e-05	0.010173	yes
Gm10845	Gm10845	Gm10845	chr14:80260327-80268983	1.4595	20.7088	3.8267	6.80151	5e-05	0.010173	yes
Ipw	Ipw	Ipw	chr7:66874527-66934248	3.60576	113.031	4.97027	7.60844	5e-05	0.010173	yes
A430078G23Rik	A430078G23Rik	A430078G23Rik	chr8:3353414-3390299	0.248957	75.976	8.2535	11.0368	5e-05	0.010173	yes
2310057J18Rik	2310057J18Rik	2310057J18Rik	chr10:28692093-28706112	0	0.305382	inf	#NAME?	0.00015	0.0248176	yes
3830403N18Rik	3830403N18Rik	3830403N18Rik	chrX:53389748-53406673	0	1.30616	inf	#NAME?	5e-05	0.010173	yes
AI662270	AI662270	AI662270	chr11:83037077-83040086	0	0.921819	inf	#NAME?	5e-05	0.010173	yes
Cd209a	Cd209a	Cd209a	chr8:3743394-3748984	0	1.02067	inf	#NAME?	5e-05	0.010173	yes
Cd74	Cd74	Cd74	chr18:60963502-60972306	0	0.275109	inf	#NAME?	0.00035	0.0497132	yes
Cyp2b13	Cyp2b13	Cyp2b13	chr7:26846513-26881215	0	0.708898	inf	#NAME?	5e-05	0.010173	yes
Cyp2c55	Cyp2c55	Cyp2c55	chr19:39081508-39117177	0	9.13845	inf	#NAME?	5e-05	0.010173	yes
Cyp2c65	Cyp2c65	Cyp2c65	chr19:39135495-39168438	0	0.380595	inf	#NAME?	5e-05	0.010173	yes
Cyp4a12b	Cyp4a12b	Cyp4a12b	chr4:115084228-115111639	0	2.42797	inf	#NAME?	5e-05	0.010173	yes
Defb41	Defb41	Defb41	chr1:18241058-18255219	0	1.4536	inf	#NAME?	0.0002	0.0323785	yes
Dpep1	Dpep1	Dpep1	chr8:125710134-125725713	0	8.39395	inf	#NAME?	5e-05	0.010173	yes
Gbp1	Gbp1	Gbp1	chr3:142257810-142282140	0	0.566937	inf	#NAME?	5e-05	0.010173	yes
Gm15097	Gm15097	Gm15097	chrX:146219021-146419525	0	0.263415	inf	#NAME?	5e-05	0.010173	yes
Gm2012	Gm2012	Gm2012	chrX:25628008-26362795	0	0.525083	inf	#NAME?	5e-05	0.010173	yes
Gm6329	Gm6329	Gm6329	chr8:46245847-46250499	0	0.760541	inf	#NAME?	5e-05	0.010173	yes
Gm773	Gm773	Gm773	chrX:53443003-53466058	0	1.27733	inf	#NAME?	5e-05	0.010173	yes
Gm8579	Gm8579	Gm8579	chr6:3238518-3267019	0	0.715622	inf	#NAME?	0.0001	0.0181398	yes
Hamp2	Hamp2	Hamp2	chr7:31707390-31709200	0	1.57158	inf	#NAME?	0.0001	0.0181398	yes
Klra5	Klra5	Klra5	chr6:129849008-129863242	0	5.55912	inf	#NAME?	5e-05	0.010173	yes
Krtap5-3	Krtap5-3	Krtap5-3	chr7:149387268-149388920	0	0.358881	inf	#NAME?	5e-05	0.010173	yes
Magea5	Magea5	Magea5	chrX:151487603-151496096	0	0.648913	inf	#NAME?	5e-05	0.010173	yes
Mageb16	Mageb16	Mageb16	chrX:76868569-76916774	0	4.76264	inf	#NAME?	5e-05	0.010173	yes
Nlrp4c	Nlrp4c	Nlrp4c	chr7:5996762-6056751	0	0.125617	inf	#NAME?	0.0001	0.0181398	yes
Olfr1054	Olfr1054	Olfr1054	chr2:86172572-86173511	0	0.951679	inf	#NAME?	5e-05	0.010173	yes
Olfr1349	Olfr1349	Olfr1349	chr7:6467184-6468138	0	0.948604	inf	#NAME?	5e-05	0.010173	yes
Olfr138	Olfr138	Olfr138	chr17:38411717-38412656	0	0.834246	inf	#NAME?	5e-05	0.010173	yes
Olfr193	Olfr193	Olfr193	chr16:59109504-59110434	0	0.733997	inf	#NAME?	5e-05	0.010173	yes
Olfr194	Olfr194	Olfr194	chr16:59118973-59119894	0	0.766641	inf	#NAME?	5e-05	0.010173	yes
Olfr368	Olfr368	Olfr368	chr2:37187268-37188252	0	0.35605	inf	#NAME?	0.0003	0.045168	yes
Pira1	Pira1	Pira1	chr7:3788411-3867103	0	0.66557	inf	#NAME?	5e-05	0.010173	yes
Pira2	Pira2	Pira2	chr7:3788411-3867103	0	0.938967	inf	#NAME?	5e-05	0.010173	yes
Prss16	Prss16	Prss16	chr13:22094044-22101610	0	0.151612	inf	#NAME?	0.00015	0.0248176	yes
Sectm1a	Sectm1a	Sectm1a	chr11:120928716-120942453	0	5.07	inf	#NAME?	5e-05	0.010173	yes
Serpina1a	Serpina1a	Serpina1a	chr12:105091504-105101829	0	0.391677	inf	#NAME?	5e-05	0.010173	yes
Serpina1d	Serpina1d	Serpina1d	chr12:105001796-105011843	0	0.536871	inf	#NAME?	5e-05	0.010173	yes
Serpinb1c	Serpinb1c	Serpinb1c	chr13:32973265-32990009	0	20.6981	inf	#NAME?	5e-05	0.010173	yes
Tex13	Tex13	Tex13	chrX:137342845-137347972	0	0.158009	inf	#NAME?	0.0002	0.0323785	yes
Trim43b	Trim43b	Trim43b	chr9:88979461-88987673	0	0.157237	inf	#NAME?	0.00015	0.0248176	yes
Vmn1r168	Vmn1r168	Vmn1r168	chr7:24325738-24326668	0	1.00053	inf	#NAME?	5e-05	0.010173	yes
Vmn1r238	Vmn1r238	Vmn1r238	chr18:3122491-3123412	0	0.543855	inf	#NAME?	0.00015	0.0248176	yes
Vmn2r-ps11	Vmn2r-ps11	Vmn2r-ps11	chr3:64436784-64648665	0	0.296905	inf	#NAME?	5e-05	0.010173	yes
Vmn2r61	Vmn2r61	Vmn2r61	chr7:49515422-49556125	0	5.30044	inf	#NAME?	5e-05	0.010173	yes
Vmn2r92	Vmn2r92	Vmn2r92	chr17:18288893-18322142	0	0.194959	inf	#NAME?	5e-05	0.010173	yes
Vmn2r97	Vmn2r97	Vmn2r97	chr17:19051285-19085035	0	0.27611	inf	#NAME?	5e-05	0.010173	yes
