# Supplementary material for: Lsh/HELLS regulates self-renewal/proliferation of neural stem/progenitor cells
Source: Sci Rep. 2017 Apr 25;7:1136. doi: 10.1038/s41598-017-00804-6 (PMC5430779; doi:10.1038/s41598-017-00804-6)
Supplement: Supplementary file 3 — Supplement Table 2 [file 41598_2017_804_MOESM3_ESM.xls]

## Sheet: Sheet1
Table 2. Partek results of RNA-Seq analysis
EntrezGeneId	Chr	Strand	GeneName	TSS_Pos_mm9	WT reads	KO reads	Ratio WT/KO	Ratio KO/WT
19888	chr1	-	Rp1h	4350473	0	0	NA	NA
20671	chr1	-	Sox17	4486494	26	20	1.3	0.769231
619980	chr1	-	LOC619980	4683144	3	4	0.75	1.33333
27395	chr1	-	Mrpl15	4775791	2539	1992	1.2746	0.784561
18777	chr1	+	Lypla1	4797942	868	715	1.21399	0.823733
21399	chr1	+	Tcea1	4847894	3623	2331	1.55427	0.643389
58175	chr1	-	Rgs20	5010891	768	436	1.76147	0.567708
108664	chr1	+	Atp6v1h	5073252	5485	3305	1.65961	0.602552
18387	chr1	+	Oprk1	5578573	3	0	NA	0
226304	chr1	-	Npbwr1	5907479	44	22	2	0.5
12421	chr1	+	Rb1cc1	6204742	788	606	1.30033	0.769036
620393	chr1	+	LOC620393	6349133	1	0	NA	0
620457	chr1	-	LOC620457	6431204	87	56	1.55357	0.643678
240690	chr1	+	St18	6720131	14	4	3.5	0.285714
319263	chr1	+	Pcmtd1	7079230	663	426	1.55634	0.642534
620649	chr1	-	LOC620649	7388281	13	14	0.928571	1.07692
71096	chr1	-	Sntg1	9288945	297	184	1.61413	0.619529
620853	chr1	-	LOC620853	9387526	25	23	1.08696	0.92
59014	chr1	+	Rrs1	9535518	14991	8979	1.66956	0.598959
76187	chr1	+	Adhfe1	9538160	13583	8062	1.68482	0.593536
76982	chr1	+	3110035E14Rik	9591347	2672	764	3.49738	0.285928
620914	chr1	-	LOC620914	9627388	9	28	0.321429	3.11111
17864	chr1	-	Mybl1	9690290	395	275	1.43636	0.696203
70675	chr1	-	Vcpip1	9738463	7358	4639	1.58612	0.63047
170755	chr1	+	Sgk3	9788210	177	136	1.30147	0.768362
620986	chr1	-	LOC620986	9792634	7	3	2.33333	0.428571
240697	chr1	+	6030422M02Rik	9901799	20	3	6.66667	0.15
433270	chr1	+	LOC433270	9947056	0	0	NA	NA
69312	chr1	-	4930418G15Rik	9999201	9	12	0.75	1.33333
26754	chr1	-	Cops5	10027987	5604	3846	1.4571	0.686296
67986	chr1	+	4930413O22Rik	10028342	5522	3775	1.46278	0.683629
211660	chr1	+	Cspp1	10035166	191	144	1.32639	0.753927
211673	chr1	-	Arfgef1	10223026	993	730	1.36027	0.735146
329093	chr1	-	Cpa6	10710024	4	2	2	0.5
76135	chr1	+	Depdc2	10983545	4	2	2	0.5
109294	chr1	+	C030045D06Rik	11248120	57	102	0.558824	1.78947
320492	chr1	+	A830018L16Rik	11404185	59	8	7.375	0.135593
240725	chr1	+	Sulf1	12708625	63	43	1.46512	0.68254
240726	chr1	-	Slco5a1	12981216	588	306	1.92157	0.520408
383491	chr1	-	Prdm14	13117244	0	2	0	NA
17978	chr1	-	Ncoa2	13362520	67	66	1.01515	0.985075
621685	chr1	-	LOC621685	13549886	3	0	NA	0
72265	chr1	-	Tram1	13579945	961	883	1.08834	0.918835
212442	chr1	-	Lactb2	13650590	306	219	1.39726	0.715686
381246	chr1	+	Xkr9	13658851	2	4	0.5	2
14048	chr1	-	Eya1	14300280	385	304	1.26645	0.78961
17681	chr1	-	Msc	14746047	64	54	1.18519	0.84375
665407	chr1	+	LOC665407	14855072	14192	8796	1.61346	0.619786
277328	chr1	-	Trpa1	14908943	10	0	NA	0
269105	chr1	+	LOC269105	15057084	0	4	0	NA
98741	chr1	+	Kcnb2	15302532	61	23	2.65217	0.377049
21749	chr1	+	Terf1	15795738	711	651	1.09217	0.915612
226866	chr1	-	Gm106	15882803	7	1	7	0.142857
75799	chr1	-	4930444P10Rik	16090599	102890	65636	1.56758	0.637924
19989	chr1	-	Rpl7	16094460	233222	150211	1.55263	0.644069
98711	chr1	+	Rdh10	16095962	1498	1086	1.37937	0.724967
665282	chr1	+	LOC665282	16243709	7	23	0.304348	3.28571
29819	chr1	-	Stau2	16509310	98	49	2	0.5
66799	chr1	-	Ube2w	16609393	15	16	0.9375	1.06667
67923	chr1	-	Tceb1	16646946	214	178	1.20225	0.831776
70397	chr1	+	Tmem70	16655298	2065	1769	1.16733	0.856659
17087	chr1	+	Ly96	16678536	197	154	1.27922	0.781726
545306	chr1	-	LOC545306	16760242	460	36	12.7778	0.0782609
57339	chr1	-	Jph1	17087879	124	114	1.08772	0.919355
14545	chr1	+	Gdap1	17135477	994	558	1.78136	0.561368
94227	chr1	+	Pi15	17591984	17	19	0.894737	1.11765
83691	chr1	+	Crispld1	17717168	36	45	0.8	1.25
78081	chr1	-	Crisp4	18127132	0	1	0	NA
574082	chr1	-	Defb49	18213645	1	0	NA	0
654460	chr1	-	Defb18	18227524	0	4	0	NA
654464	chr1	-	Defb17	18255161	65	29	2.24138	0.446154
77673	chr1	-	Defb41	18255219	65	29	2.24138	0.446154
435611	chr1	+	LOC435611	19027376	1	2	0.5	2
226896	chr1	+	Tcfap2d	19093104	7	20	0.35	2.85714
21419	chr1	+	Tcfap2b	19198994	86	46	1.86957	0.534884
241035	chr1	-	Pkhd1	20608138	1	2	0.5	2
16171	chr1	+	Il17a	20720985	0	0	NA	NA
257630	chr1	-	Il17f	20774351	18	15	1.2	0.833333
17215	chr1	-	Mcm3	20810294	145	88	1.64773	0.606897
74229	chr1	+	Paqr8	20880702	1510	1483	1.01821	0.982119
71877	chr1	+	Efhc1	20941768	229	222	1.03153	0.969432
170829	chr1	-	Tram2	21069290	67	39	1.71795	0.58209
75712	chr1	+	Tmem14a	21208709	654	535	1.22243	0.818043
14859	chr1	+	Gsta3	21230728	5	2	2.5	0.4
632802	chr1	+	LOC632802	21262409	37	13	2.84615	0.351351
241041	chr1	-	LOC241041	21288393	3	5	0.6	1.66667
433278	chr1	+	BC099381	21339773	4	5	0.8	1.25
368204	chr1	+	Ndg1	21339994	4	4	1	1
98582	chr1	+	AU024076	21373638	24	6	4	0.25
226922	chr1	-	Kcnq5	21952023	309	218	1.41743	0.705502
116837	chr1	-	Rims1	22419622	56	25	2.24	0.446429
623276	chr1	-	LOC623276	22812563	338	250	1.352	0.739645
665725	chr1	+	LOC665725	22905225	0	1	0	NA
623296	chr1	-	LOC623296	23068085	0	0	NA	NA
623356	chr1	-	LOC623356	23337103	1	0	NA	0
665758	chr1	+	LOC665758	23366887	26	2	13	0.0769231
665765	chr1	+	LOC665765	23389940	190	108	1.75926	0.568421
70155	chr1	-	Ogfrl1	23390014	190	108	1.75926	0.568421
280645	chr1	+	B3gat2	23768764	3033	1547	1.96057	0.510056
98366	chr1	-	Smap1	23929128	927	632	1.46677	0.681769
68002	chr1	-	1110058L19Rik	24012444	71	60	1.18333	0.84507
68187	chr1	-	4921533L14Rik	24093413	304	227	1.33921	0.746711
12839	chr1	+	Col9a1	24184538	165	111	1.48649	0.672727
68421	chr1	+	Lmbrd1	24593455	7	13	0.538462	1.85714
12823	chr1	-	Col19a1	24594250	7	11	0.636364	1.57143
623613	chr1	+	LOC623613	25068997	0	0	NA	NA
210933	chr1	-	Bai3	25886552	1906	1387	1.37419	0.727702
210940	chr1	-	4931408C20Rik	26744305	1	1	1	1
210962	chr1	-	Gm597	28837097	0	0	NA	NA
623924	chr1	+	LOC623924	28994852	3	2	1.5	0.666667
433283	chr1	-	LOC433283	29542781	8	2	4	0.25
213109	chr1	-	Phf3	30865950	1160	813	1.42681	0.700862
638995	chr1	+	LOC638995	30929496	306	224	1.36607	0.732026
19243	chr1	-	Ptp4a1	31006462	1070	948	1.12869	0.885981
435615	chr1	-	LOC435615	31035804	5	7	0.714286	1.4
226955	chr1	-	LOC226955	31043798	2	1	2	0.5
435616	chr1	-	LOC435616	31055753	5	3	1.66667	0.6
266744	chr1	+	Gluld1	31233279	0	0	NA	NA
70988	chr1	-	4931428L18Rik	31279456	0	0	NA	NA
74708	chr1	+	4930521A18Rik	31279683	0	0	NA	NA
226957	chr1	+	LOC226957	31321691	0	0	NA	NA
624262	chr1	+	LOC624262	31331752	0	1	0	NA
170771	chr1	+	Khdrbs2	32229650	506	181	2.79558	0.357708
408191	chr1	-	Senp14	32604138	15	11	1.36364	0.733333
19076	chr1	-	Prim2	33726603	950	785	1.21019	0.826316
67503	chr1	+	1700001G17Rik	33726668	950	785	1.21019	0.826316
19335	chr1	+	Rab23	33776740	1144	780	1.46667	0.681818
666117	chr1	-	LOC666117	33779402	1141	752	1.51729	0.659071
213539	chr1	-	Bag2	33814608	305	183	1.66667	0.6
98403	chr1	-	Zfp451	33871230	414	267	1.55056	0.644928
433287	chr1	-	LOC433287	33895861	37	32	1.15625	0.864865
320705	chr1	-	B230209C24Rik	33964466	180	124	1.45161	0.688889
13518	chr1	+	Dst	34068669	49	41	1.19512	0.836735
69668	chr1	-	2310061I09Rik	34496517	4280	2334	1.83376	0.545327
27993	chr1	+	Imp4	34496744	3239	1878	1.72471	0.579809
52318	chr1	+	D1Ertd448e	34502637	9876	6559	1.50572	0.664135
19253	chr1	+	Ptpn18	34516602	17	4	4.25	0.235294
21755	chr1	+	Tesp1	34555274	2	0	NA	0
12627	chr1	+	Cfc1	34592492	2	0	NA	0
21756	chr1	-	Tesp2	34617788	1	1	1	1
211383	chr1	+	9430069J07Rik	34636571	26	6	4.33333	0.230769
241051	chr1	-	LOC241051	34723260	11	20	0.55	1.81818
241052	chr1	+	C230030N03Rik	34735032	158	140	1.12857	0.886076
226970	chr1	+	Arhgef4	34858566	323	231	1.39827	0.71517
214469	chr1	-	BC043098	34899819	1287	882	1.45918	0.685315
226971	chr1	+	Plekhb2	34906835	920	504	1.8254	0.547826
666290	chr1	-	LOC666290	36067883	0	0	NA	NA
50785	chr1	+	Hs6st1	36125244	1431	1112	1.28687	0.777079
320011	chr1	-	Ugcgl1	36301113	303	282	1.07447	0.930693
214854	chr1	-	Lincr	36330270	11	0	NA	0
214855	chr1	+	Arid5a	36364598	61	44	1.38636	0.721311
211430	chr1	+	4930533C12Rik	36425304	1312	1100	1.19273	0.838415
226976	chr1	-	4632411B12Rik	36426026	1215	1022	1.18885	0.841152
214895	chr1	-	Lman2l	36502084	1110	1054	1.05313	0.94955
94220	chr1	+	Cnnm4	36528829	531	406	1.30788	0.764595
94218	chr1	+	Cnnm3	36568720	2533	1816	1.39482	0.716936
78321	chr1	-	Ankrd23	36593366	834	559	1.49195	0.670264
109346	chr1	-	Ankrd39	36604046	1056	551	1.91652	0.52178
20353	chr1	-	Sema4c	36616889	700	423	1.65485	0.604286
71849	chr1	-	1700024G10Rik	36650177	4	0	NA	0
623414	chr1	+	LOC623414	36658626	28	6	4.66667	0.214286
381337	chr1	-	BC050210	36739931	1	0	NA	0
12859	chr1	+	Cox5b	36748382	34624	30198	1.14657	0.87217
226977	chr1	-	Actr1b	36766770	1954	1424	1.37219	0.728762
71166	chr1	+	4933424G06Rik	36771382	0	0	NA	NA
22637	chr1	+	Zap70	36818694	0	2	0	NA
56030	chr1	-	Tmem131	36946170	92	65	1.41538	0.706522
241053	chr1	-	LOC241053	37015341	113	90	1.25556	0.79646
215413	chr1	+	A230074B11Rik	37086160	16	9	1.77778	0.5625
215415	chr1	+	Gm555	37157512	13	3	4.33333	0.230769
666368	chr1	+	LOC666368	37194596	9	4	2.25	0.444444
70853	chr1	+	4921511C04Rik	37210688	0	0	NA	NA
12790	chr1	+	Cnga3	37276105	5	12	0.416667	2.4
269180	chr1	+	Inpp4a	37356759	245	138	1.77536	0.563265
320160	chr1	-	D130048C09Rik	37359647	2	2	1	1
76178	chr1	-	6330578E17Rik	37475896	34247	20977	1.6326	0.612521
67387	chr1	+	Unc50	37487016	9248	5550	1.66631	0.60013
269181	chr1	-	Mgat4a	37593080	140	121	1.15702	0.864286
666400	chr1	+	LOC666400	37596741	3	4	0.75	1.33333
666409	chr1	-	LOC666409	37608769	2	0	NA	0
72097	chr1	-	2010300C02Rik	37780052	0	0	NA	NA
211484	chr1	-	Tsga10	37921924	86	51	1.68627	0.593023
623661	chr1	+	MGC28431	37929050	158	90	1.75556	0.56962
69028	chr1	-	1500032H18Rik	37947252	2030	1394	1.45624	0.6867
107734	chr1	+	Mrpl30	37947397	2045	1414	1.44625	0.691443
332427	chr1	-	Gm776	37973338	1	0	NA	0
69541	chr1	-	2300002O18Rik	38005844	3	2	1.5	0.666667
666434	chr1	+	LOC666434	38052759	6662	4913	1.35599	0.737466
98258	chr1	-	Txndc9	38054050	5515	3772	1.46209	0.683953
226982	chr1	+	Eif5b	38054854	1743	1091	1.59762	0.625932
56210	chr1	-	Rev1l	38186507	202	182	1.10989	0.90099
329123	chr1	+	LOC329123	38215071	0	2	0	NA
16764	chr1	-	Aff3	38685144	81	37	2.18919	0.45679
381338	chr1	-	Lonrf2	38851817	10262	7141	1.43705	0.695868
98388	chr1	-	Chst10	38955005	306	235	1.30213	0.767974
433292	chr1	+	Nms	38995993	2	0	NA	0
68833	chr1	+	Pdcl3	39044648	1140	768	1.48438	0.673684
18143	chr1	+	Npas2	39251043	23	37	0.621622	1.6087
114641	chr1	+	Rpl31	39424746	86888	55638	1.56167	0.640342
54610	chr1	-	Tbc1d8	39535580	113	100	1.13	0.884956
52846	chr1	+	D1Bwg0212e	39592646	2539	2073	1.22479	0.816463
67702	chr1	-	Rnf149	39634250	1097	926	1.18467	0.84412
263764	chr1	-	Creg2	39708027	360	199	1.80905	0.552778
619289	chr1	-	4933400N17Rik	39777838	3	1	3	0.333333
666507	chr1	-	LOC666507	39957908	8909	5541	1.60783	0.621955
26921	chr1	+	Map4k4	39958074	8910	5541	1.60801	0.621886
16178	chr1	+	Il1r2	40141612	56	36	1.55556	0.642857
16177	chr1	+	Il1r1	40281924	0	2	0	NA
107527	chr1	+	Il1rl2	40381471	4	1	4	0.25
17082	chr1	+	Il1rl1	40486449	0	0	NA	NA
16182	chr1	+	Il18r1	40522465	15	15	1	1
16174	chr1	+	Il18rap	40572207	1	0	NA	0
110895	chr1	+	Slc9a4	40637045	0	0	NA	NA
226999	chr1	+	Slc9a2	40738441	19	15	1.26667	0.789474
211798	chr1	-	4931419K03Rik	40847502	103	46	2.23913	0.446602
381339	chr1	+	2310079P10Rik	40862445	1	4	0.25	4
18993	chr1	+	Pou3f3	42753990	51429	33663	1.52776	0.654553
66297	chr1	-	2610017I09Rik	42757194	45563	28708	1.58712	0.630073
69527	chr1	+	Mrps9	42908120	1075	739	1.45467	0.687442
93690	chr1	+	Gpr45	43009807	1167	1077	1.08357	0.922879
73122	chr1	-	Tgfbrap1	43155467	1391	834	1.66787	0.599569
98404	chr1	+	AI597479	43155554	1548	921	1.68078	0.594961
14200	chr1	-	Fhl2	43220693	413	84	4.91667	0.20339
666642	chr1	+	LOC666642	43245899	51419	56711	0.906685	1.10292
19944	chr1	+	Rpl29	43245963	51419	56711	0.906685	1.10292
17974	chr1	+	Nck2	43502595	566	486	1.16461	0.858657
74592	chr1	+	4833426I10Rik	43514117	10	6	1.66667	0.6
78896	chr1	+	1500015O10Rik	43787515	1049	637	1.64678	0.607245
67883	chr1	-	Uxs1	43884593	117	126	0.928571	1.07692
22019	chr1	+	Tpp2	43990851	1144	842	1.35867	0.736014
433294	chr1	-	A530098C11Rik	44076851	0	3	0	NA
666713	chr1	-	LOC666713	44136065	0	0	NA	NA
75623	chr1	-	1700029F09Rik	44158517	524	410	1.27805	0.782443
72050	chr1	-	Kdelc1	44175618	2969	2237	1.32722	0.753452
246229	chr1	+	Bivm	44176028	2550	1885	1.35279	0.739216
22592	chr1	+	Ercc5	44204691	510	536	0.951493	1.05098
403183	chr1	-	4832428D23Rik	44275776	4	6	0.666667	1.5
70676	chr1	+	Gulp1	44608355	161	122	1.31967	0.757764
12825	chr1	+	Col3a1	45368490	128	71	1.80282	0.554688
12832	chr1	-	Col5a2	45560127	158	236	0.669492	1.49367
73674	chr1	+	Wdr75	45852345	305	196	1.55612	0.642623
433297	chr1	-	LOC433297	45914617	1815	1229	1.47681	0.677135
53945	chr1	-	Slc40a1	45982378	36	36	1	1
227054	chr1	+	LOC227054	46038392	145	126	1.15079	0.868966
212225	chr1	-	4930509O22	46087314	3	2	1.5	0.666667
227058	chr1	+	Gm107	46123582	52	26	2	0.5
227059	chr1	-	Slc39a10	46910354	945	739	1.27876	0.782011
227061	chr1	-	LOC227061	47423324	81	50	1.62	0.617284
383647	chr1	-	LOC383647	47972524	0	0	NA	NA
627332	chr1	-	LOC627332	49061348	0	0	NA	NA
442837	chr1	+	C230029F24Rik	49301459	0	0	NA	NA
627545	chr1	-	LOC627545	50234902	0	0	NA	NA
666970	chr1	-	LOC666970	50235135	0	0	NA	NA
56363	chr1	+	Tmeff2	50984366	10749	3648	2.94655	0.33938
20324	chr1	+	Sdpr	51345969	18	23	0.782609	1.27778
109019	chr1	-	5830411E10Rik	51535243	193	166	1.16265	0.860104
17912	chr1	-	Myo1b	51972796	85	121	0.702479	1.42353
667010	chr1	-	LOC667010	51995343	0	0	NA	NA
20849	chr1	+	Stat4	52065087	1	1	1	1
20846	chr1	+	Stat1	52176300	942	793	1.18789	0.841826
14660	chr1	-	Gls	52289836	848	767	1.10561	0.904481
17936	chr1	-	Nab1	52557201	1275	248	5.14113	0.19451
227091	chr1	+	Gm553	52570122	12	16	0.75	1.33333
433305	chr1	+	LOC433305	52638931	2	6	0.333333	3
227094	chr1	+	5330401P04Rik	52687590	128	106	1.20755	0.828125
98682	chr1	-	2210010L05Rik	52714730	3153	2522	1.2502	0.799873
16329	chr1	-	Inpp1	52874277	277	250	1.108	0.902527
227095	chr1	+	Hibch	52901889	720	546	1.31868	0.758333
67080	chr1	-	1700019D03Rik	53009684	19	11	1.72727	0.578947
17700	chr1	+	Gdf8	53118506	4	2	2	0.5
69397	chr1	-	1700019A02Rik	53244461	227	162	1.40123	0.713656
227099	chr1	-	Pms1	53353840	843	546	1.54396	0.647687
227102	chr1	+	Ormdl1	53353956	1659	1128	1.47074	0.679928
72085	chr1	+	Osgepl1	53370504	1100	941	1.16897	0.855455
70396	chr1	-	Asnsd1	53409511	653	585	1.11624	0.895865
627858	chr1	+	LOC627858	53420206	0	0	NA	NA
627866	chr1	+	LOC627866	53447285	1	6	0.166667	6
627872	chr1	-	LOC627872	53744066	0	0	NA	NA
381255	chr1	-	LOC381255	53763628	0	6	0	NA
98267	chr1	-	Stk17b	53841996	36	26	1.38462	0.722222
329152	chr1	-	Hecw2	54097336	59	32	1.84375	0.542373
217869	chr1	+	Eif5	54101259	1	1	1	1
78016	chr1	+	4930511H11Rik	54307526	12	10	1.2	0.833333
98488	chr1	-	Gtf3c3	54495815	688	481	1.43035	0.699128
627915	chr1	-	LOC627915	54507593	0	4	0	NA
241062	chr1	-	D230012E17Rik	54532810	5654	3992	1.41633	0.706049
329154	chr1	-	Ankrd44	54870287	3	1	3	0.333333
81898	chr1	-	Sf3b1	55100576	1	24	0.0416667	24
67876	chr1	-	1500041J02Rik	55109613	620	397	1.56171	0.640323
15510	chr1	-	Hspd1	55144662	34048	28010	1.21557	0.822662
15528	chr1	+	Hspe1	55145160	34148	28061	1.21692	0.821747
19070	chr1	+	Prei3	55188135	1443	884	1.63235	0.612613
627998	chr1	-	LOC627998	55217952	138	77	1.79221	0.557971
628004	chr1	+	LOC628004	55282960	6509	2956	2.20196	0.45414
74013	chr1	-	3222401M22Rik	55283892	7873	3433	2.29333	0.436047
212679	chr1	+	Mars2	55294046	4645	2837	1.63729	0.610764
75388	chr1	-	Boll	55420313	0	1	0	NA
632964	chr1	-	LOC632964	55427153	0	0	NA	NA
329159	chr1	+	9130227L01Rik	56017752	1	2	0.5	2
71066	chr1	-	Hsfy2	56694287	2	0	NA	0
329160	chr1	+	B530002L08	57028323	537	477	1.12579	0.888268
212712	chr1	-	Satb2	57029346	589	496	1.1875	0.842105
78900	chr1	-	9130024F11Rik	57032040	225	155	1.45161	0.688889
73467	chr1	+	1700066M21Rik	57434469	1289	1481	0.870358	1.14895
68115	chr1	+	9430016H08Rik	57463171	3057	2409	1.26899	0.788027
68736	chr1	-	1110034B05Rik	57463279	3074	2418	1.2713	0.786597
67198	chr1	+	2810022L02Rik	57831768	207	101	2.0495	0.487923
51960	chr1	-	Kctd18	58026368	571	376	1.51862	0.658494
68549	chr1	+	Sgol2	58052909	193	245	0.787755	1.26943
11761	chr1	+	Aox1	58086807	6	23	0.26087	3.83333
71724	chr1	+	Aox3	58169981	4	3	1.33333	0.75
71872	chr1	+	Aox4	58267240	1	2	0.5	2
213043	chr1	+	Aox3l1	58335169	0	0	NA	NA
66882	chr1	+	Bzw1	58449979	5999	3967	1.51223	0.661277
628262	chr1	-	LOC628262	58450815	5927	3918	1.51276	0.661043
12747	chr1	-	Clk1	58480884	358	225	1.59111	0.628492
70225	chr1	-	Ppil3	58502273	1252	964	1.29876	0.769968
65102	chr1	+	Nif3l1	58502451	1305	1003	1.3011	0.768582
18393	chr1	-	Orc2l	58561763	361	278	1.29856	0.770083
213056	chr1	-	BC049806	58643110	4136	3021	1.36908	0.730416
66495	chr1	+	Ndufb3	58643442	4149	3040	1.3648	0.732707
667397	chr1	-	LOC667397	58682276	1	0	NA	0
641366	chr1	+	LOC641366	58698399	405	1117	0.362578	2.75802
108812	chr1	-	Als2cr12	58752801	0	0	NA	NA
12633	chr1	+	Cflar	58770137	1044	563	1.85435	0.539272
12370	chr1	+	Casp8	58852275	55	28	1.96429	0.509091
70827	chr1	-	Trak2	59003342	682	458	1.48908	0.671554
227154	chr1	+	Als2cr2	59030414	1408	932	1.51073	0.661932
68179	chr1	-	4930408G06Rik	59079747	0	0	NA	NA
667447	chr1	+	LOC667447	59092209	0	0	NA	NA
73463	chr1	-	Als2cr11	59151744	11	2	5.5	0.181818
381259	chr1	-	Als2cr4	59176940	456	365	1.24932	0.800439
227157	chr1	-	Mpp4	59215512	19	11	1.72727	0.578947
74018	chr1	-	Als2	59294036	52	68	0.764706	1.30769
271697	chr1	+	Als2cr7	59313749	1	3	0.333333	3
14369	chr1	+	Fzd7	59539022	2140	1634	1.30967	0.763551
381260	chr1	+	Gm973	59573107	271	189	1.43386	0.697417
22218	chr1	-	Sumo1	59727636	292	242	1.20661	0.828767
55989	chr1	+	Nol5	59741848	1435	985	1.45685	0.686411
320907	chr1	-	B430105G09Rik	59821096	3507	2565	1.36725	0.731394
12168	chr1	+	Bmpr2	59821122	3501	2564	1.36544	0.732362
72750	chr1	+	Als2cr13	59969849	1244	918	1.35512	0.737942
70375	chr1	-	Als2cr15	60099931	48	25	1.92	0.520833
57750	chr1	-	Wdr12	60154722	896	570	1.57193	0.636161
241066	chr1	+	Carf	60155124	952	605	1.57355	0.635504
269198	chr1	+	Nbeal1	60237442	193	134	1.4403	0.694301
77951	chr1	+	Cyp20a1	60400215	544	369	1.47425	0.678309
329165	chr1	+	Abi2	60466538	1500	1082	1.38632	0.721333
77300	chr1	-	Raph1	60623609	66	38	1.73684	0.575758
12487	chr1	+	Cd28	60803309	0	0	NA	NA
76443	chr1	+	2310016D23Rik	60849808	17	10	1.7	0.588235
12477	chr1	+	Ctla4	60965868	0	0	NA	NA
54167	chr1	+	Icos	61034766	0	0	NA	NA
433313	chr1	+	LOC433313	61131806	82	41	2	0.5
72823	chr1	+	Als2cr19	61685459	422	281	1.50178	0.665877
18187	chr1	+	Nrp2	62750007	1261	761	1.65703	0.603489
227195	chr1	-	BC010584	63138503	195	115	1.69565	0.589744
667614	chr1	-	LOC667614	63161415	968	648	1.49383	0.669421
55949	chr1	+	Eef1b2	63211996	10030	8193	1.22422	0.816849
227197	chr1	-	Ndufs1	63223216	97271	62526	1.55569	0.642802
241070	chr1	-	Gpr1	63260783	12	10	1.2	0.833333
73884	chr1	+	4930431J08Rik	63327439	42	29	1.44828	0.690476
23792	chr1	+	Adam23	63492464	1014	452	2.24336	0.445759
76668	chr1	-	Mdh1b	63776892	1824	1398	1.30472	0.766447
75619	chr1	+	2810421I24Rik	63777224	1827	1399	1.30593	0.765736
74426	chr1	-	4933402D24Rik	63815841	2	2	1	1
433315	chr1	+	LOC433315	64011300	0	0	NA	NA
93691	chr1	-	Klf7	64167963	760	563	1.34991	0.740789
12912	chr1	+	Creb1	64579377	1056	822	1.28467	0.778409
67099	chr1	-	2310038H17Rik	64663012	1470	992	1.48185	0.67483
227210	chr1	+	9630037P07Rik	64735697	56	79	0.708861	1.41071
98335	chr1	-	AI427138	64780985	3433	1659	2.06932	0.483251
14367	chr1	-	Fzd5	64784324	1106	572	1.93357	0.517179
241075	chr1	-	9430067K14Rik	65003398	18	13	1.38462	0.722222
70861	chr1	-	4921521F21Rik	65079321	0	1	0	NA
12968	chr1	-	Cryge	65097691	0	0	NA	NA
12967	chr1	-	Crygd	65109995	3	2	1.5	0.666667
12966	chr1	-	Crygc	65120085	2	0	NA	0
12965	chr1	-	Crygb	65128841	0	0	NA	NA
12964	chr1	-	Cryga	65149937	0	5	0	NA
98303	chr1	-	D630023F18Rik	65169767	12	9	1.33333	0.75
15926	chr1	-	Idh1	65225688	844	497	1.69819	0.588863
18711	chr1	+	Pip5k3	65233256	593	437	1.35698	0.736931
213527	chr1	+	Pthr2	65357830	5	3	1.66667	0.6
628894	chr1	-	LOC628894	65570607	3	2	1.5	0.666667
667771	chr1	-	LOC667771	65597532	32	28	1.14286	0.875
667775	chr1	+	LOC667775	65599364	30	28	1.07143	0.933333
12969	chr1	-	Crygf	65973095	2	1	2	0.5
17756	chr1	+	Mtap2	66221886	3376	2058	1.64043	0.609597
241076	chr1	+	C030018G13Rik	66514987	41	52	0.788462	1.26829
329178	chr1	+	BC042720	66551505	156	86	1.81395	0.551282
66646	chr1	+	Rpe	66747433	1515	1121	1.35147	0.739934
68691	chr1	-	1110028C15Rik	66847784	1965	1472	1.33492	0.749109
11363	chr1	-	Acadl	66909841	1425	1101	1.29428	0.772632
17901	chr1	-	Myl1	66981928	6	0	NA	0
628982	chr1	+	LOC628982	66998399	0	3	0	NA
14768	chr1	-	Lancl1	67085439	2510	1698	1.47821	0.676494
227231	chr1	+	Cps1	67169600	1	0	NA	0
13869	chr1	-	Erbb4	69154631	625	338	1.84911	0.5408
241084	chr1	+	LOC241084	69423871	24	18	1.33333	0.75
22779	chr1	-	Zfpn1a2	69732395	104	88	1.18182	0.846154
66722	chr1	+	Spag16	69873561	12	4	3	0.333333
320460	chr1	+	A830006F12Rik	70772288	16	1	16	0.0625
667884	chr1	+	LOC667884	70953372	0	0	NA	NA
12021	chr1	-	Bard1	71149492	55	87	0.632184	1.58182
74591	chr1	-	4833417A11Rik	71461484	2	0	NA	0
108147	chr1	+	Atic	71603732	1922	1420	1.35352	0.738814
14268	chr1	-	Fn1	71699746	1925	993	1.93857	0.515844
667931	chr1	+	LOC667931	71933510	12	4	3	0.333333
433319	chr1	+	LOC433319	72050823	74	34	2.17647	0.459459
381269	chr1	-	Wdt2	72258881	37	24	1.54167	0.648649
111175	chr1	-	Pecr	72330812	260	118	2.20339	0.453846
271711	chr1	+	A830020B06Rik	72330946	260	118	2.20339	0.453846
22596	chr1	+	Xrcc5	72354054	641	412	1.55583	0.642746
381270	chr1	-	2014-03-04	72583138	1707	595	2.86891	0.348565
54380	chr1	+	Smarcal1	72629834	658	398	1.65327	0.604863
319695	chr1	-	4932422E22Rik	72747138	5	5	1	1
19981	chr1	+	Rpl37a	72757863	106902	68260	1.5661	0.638529
16008	chr1	+	Igfbp2	72869756	5789	21966	0.263544	3.79444
16011	chr1	-	Igfbp5	72920849	73070	26848	2.72162	0.367428
21958	chr1	-	Tnp1	73062446	14	10	1.4	0.714286
69449	chr1	+	1700027A15Rik	73071157	44	28	1.57143	0.636364
21961	chr1	-	Tns1	74171021	145	129	1.12403	0.889655
668007	chr1	-	LOC668007	74171679	154	133	1.15789	0.863636
435626	chr1	+	F930048N03Rik	74172114	158	149	1.0604	0.943038
12765	chr1	+	Il8rb	74200567	0	2	0	NA
227288	chr1	-	Il8ra	74239809	5	2	2.5	0.4
76709	chr1	+	Arpc2	74283072	5659	3957	1.43012	0.69924
227289	chr1	+	Gpbar1	74325173	13222	8604	1.53673	0.650734
227290	chr1	-	Aamp	74330543	26405	17390	1.5184	0.658587
56695	chr1	+	Pnkd	74331607	17616	11890	1.48158	0.674955
69660	chr1	-	Tmbim1	74342017	2601	1807	1.4394	0.694733
667561	chr1	+	LOC667561	74342176	2602	1808	1.43916	0.69485
241112	chr1	+	Gm216	74408681	71	55	1.29091	0.774648
18173	chr1	+	Slc11a1	74421802	8	1	8	0.125
227292	chr1	+	Ctdsp1	74438172	4441	2748	1.61608	0.61878
22349	chr1	+	Vil1	74455979	2	12	0.166667	6
58184	chr1	+	Rqcd1	74552631	1543	1198	1.28798	0.77641
18802	chr1	+	Plcd4	74589476	692	724	0.955801	1.04624
319651	chr1	-	Usp37	74590860	696	726	0.958678	1.0431
77264	chr1	-	Zfp142	74634580	2881	2214	1.30126	0.768483
66821	chr1	+	Bcs1l	74634934	3469	2615	1.32658	0.75382
57751	chr1	-	Rnf25	74647951	1509	1303	1.1581	0.863486
269209	chr1	+	Stk36	74648028	1504	1307	1.15073	0.869016
67534	chr1	+	Ttll4	74708327	134	1949	0.0687532	14.5448
104086	chr1	+	Cyp27a1	74760147	27	9	3	0.333333
241113	chr1	-	Prkag3	74795151	4	15	0.266667	3.75
22420	chr1	+	Wnt6	74818531	1	1	1	1
22409	chr1	+	Wnt10a	74838089	12	11	1.09091	0.916667
12570	chr1	+	Cdk5r2	74901671	985	847	1.16293	0.859898
260298	chr1	-	Fev	74931993	5	2	2.5	0.4
12958	chr1	-	Cryba2	74939671	48	18	2.66667	0.375
241116	chr1	-	B230363K08Rik	74982173	1	0	NA	0
16147	chr1	-	Ihh	74998225	99	83	1.19277	0.838384
75570	chr1	-	Nhej1	75102130	4	0	NA	0
22626	chr1	-	Slc23a3	75130464	961	694	1.38473	0.722164
69171	chr1	-	1810031K17Rik	75138942	14632	10050	1.45592	0.686851
227298	chr1	+	BC038286	75139359	17059	11810	1.44445	0.692303
68818	chr1	+	Zfand2b	75165283	4036	2640	1.52879	0.654113
74104	chr1	-	Abcb6	75176857	10298	6776	1.51978	0.657992
245860	chr1	-	Atg9a	75188529	3751	2603	1.44103	0.693948
52231	chr1	+	D1Ertd161e	75188765	3617	2513	1.43932	0.694775
74577	chr1	-	Glb1l	75206019	5243	3833	1.36786	0.73107
20872	chr1	+	Stk16	75207429	9059	6636	1.36513	0.732531
22145	chr1	-	Tuba4	75215806	750	364	2.06044	0.485333
56812	chr1	+	Dnajb10	75233029	1935	912	2.12171	0.471318
19275	chr1	-	Ptprn	75260742	255	116	2.19828	0.454902
19711	chr1	-	Resp18	75274918	38	7	5.42857	0.184211
13437	chr1	-	Dnpep	75314212	7962	5777	1.37822	0.725571
13346	chr1	+	Des	75356918	29	19	1.52632	0.655172
11790	chr1	+	Speg	75371871	1	1	1	1
69080	chr1	+	Gmppa	75432558	2716	2261	1.20124	0.832474
241118	chr1	+	Accn4	75447273	634	237	2.67511	0.373817
74241	chr1	-	D1Bwg1363e	75475976	5273	4217	1.25041	0.799734
319998	chr1	+	A230078I05Rik	75476141	4285	3405	1.25844	0.794632
98733	chr1	-	AW822216	75502216	5703	4315	1.32167	0.756619
16322	chr1	+	Inha	75503651	5661	4394	1.28835	0.776188
71728	chr1	+	Stk11ip	75518120	451	379	1.18997	0.840355
20536	chr1	+	Slc4a3	75542845	2322	1857	1.2504	0.799742
664908	chr1	-	LOC664908	76567501	0	0	NA	NA
13838	chr1	-	Epha4	77511663	364	217	1.67742	0.596154
18505	chr1	-	Pax3	78193711	2	2	1	1
433323	chr1	+	Sgpp2	78306919	2	1	2	0.5
23874	chr1	-	Farslb	78485433	33	18	1.83333	0.545455
269211	chr1	-	BC035947	78497740	21	6	3.5	0.285714
68393	chr1	+	Mogat1	78508465	2	0	NA	0
74205	chr1	+	Acsl3	78654448	2850	1552	1.83634	0.544561
195434	chr1	+	Utp14b	78654448	2850	1552	1.83634	0.544561
57814	chr1	+	Kcne4	78813495	17	22	0.772727	1.29412
545332	chr1	-	LOC545332	78975550	0	0	NA	NA
20254	chr1	-	Scg2	79436665	1	4	0.25	4
252903	chr1	-	Ap1s3	79668545	0	1	0	NA
69368	chr1	-	Wdfy1	79758258	796	553	1.43942	0.694724
69163	chr1	+	Mrpl44	79772592	1307	906	1.4426	0.693191
20720	chr1	-	Serpine2	79855211	1033	1106	0.933996	1.07067
433326	chr1	-	LOC433326	79923966	0	0	NA	NA
241128	chr1	-	A830043J08Rik	80210519	1	3	0.333333	3
26554	chr1	-	Cul3	80337006	723	582	1.24227	0.804979
620899	chr1	-	LOC620899	80381781	35	23	1.52174	0.657143
72208	chr1	+	1700016L21Rik	80399464	2	1	2	0.5
210293	chr1	-	Dock10	80756745	31	47	0.659574	1.51613
241134	chr1	+	9430031J16Rik	81073778	133	64	2.07812	0.481203
621020	chr1	-	LOC621020	81553551	0	0	NA	NA
16367	chr1	-	Irs1	82287991	1453	999	1.45445	0.687543
76867	chr1	+	Rhbdd1	82336893	1025	800	1.28125	0.780488
12829	chr1	-	Col4a4	82449210	176	149	1.18121	0.846591
12828	chr1	+	Col4a3	82583550	11	10	1.1	0.909091
75734	chr1	+	5230400G24Rik	82721492	4001	2690	1.48736	0.672332
66261	chr1	-	Tm4sf20	82765031	5	2	2.5	0.4
15463	chr1	+	Hrb	82836057	1052	670	1.57015	0.636882
77922	chr1	+	A030005L19Rik	82909899	93	75	1.24	0.806452
77917	chr1	+	A030014E15Rik	82921491	6	0	NA	0
621362	chr1	-	LOC621362	82931714	0	3	0	NA
77913	chr1	-	A030003K21Rik	82951441	0	0	NA	NA
665225	chr1	-	LOC665225	82952588	0	3	0	NA
665236	chr1	+	LOC665236	82997139	0	2	0	NA
80721	chr1	-	Slc19a3	83035023	5	0	NA	0
621495	chr1	-	LOC621495	83039055	6	0	NA	0
621522	chr1	+	LOC621522	83041966	0	0	NA	NA
71386	chr1	+	5530401N06Rik	83057504	2	0	NA	0
665272	chr1	+	LOC665272	83063796	0	0	NA	NA
20297	chr1	+	Ccl20	83113356	2	3	0.666667	1.5
71227	chr1	+	4930563E19Rik	83156336	15	1	15	0.0666667
622958	chr1	+	LOC622958	83311024	9	6	1.5	0.666667
77629	chr1	-	4930544G21Rik	83404741	34	16	2.125	0.470588
98496	chr1	-	5033414K04Rik	84281166	661	628	1.05255	0.950076
227325	chr1	-	Dner	84692796	4275	2901	1.47363	0.678596
14897	chr1	-	Trip12	84835864	757	527	1.43643	0.696169
66153	chr1	+	Fbxo36	84836430	776	550	1.41091	0.708763
71781	chr1	-	Slc16a14	84931658	536	418	1.2823	0.779851
665317	chr1	-	LOC665317	85025508	5	4	1.25	0.8
381287	chr1	-	A530032D15Rik	85106428	18	648	0.0277778	36
109032	chr1	+	5830484A20Rik	85108360	4	1393	0.0028715	348.25
621875	chr1	+	A530040E14Rik	85108386	4	1408	0.00284091	352
624074	chr1	-	LOC624074	85154274	22	23	0.956522	1.04545
665378	chr1	+	LOC665378	85193541	0	51	0	NA
114564	chr1	-	Csprs	85196738	0	45	0	NA
620078	chr1	-	LOC620078	85266725	41	262	0.156489	6.39024
75307	chr1	-	C130026I21Rik	85267118	31	300	0.103333	9.67742
665408	chr1	+	LOC665408	87392900	4	32	0.125	8
665338	chr1	-	LOC665338	87423759	0	16	0	NA
619989	chr1	-	MGC118608	87495334	42	944	0.0444915	22.4762
434484	chr1	+	LOC434484	87497277	24	585	0.0410256	24.375
20684	chr1	+	Sp100	87546588	0	34	0	NA
319997	chr1	-	A630001G21Rik	87633204	1	0	NA	0
631657	chr1	+	LOC631657	87633519	3	0	NA	0
12283	chr1	+	Cab39	87690359	2882	2100	1.37238	0.728661
64294	chr1	+	Itm2c	87791139	11410	9410	1.21254	0.824715
71141	chr1	+	4933407L21Rik	87825057	945	1043	0.90604	1.1037
227326	chr1	-	Gpr55	87857582	0	0	NA	NA
70060	chr1	+	Spata3	87918287	777	407	1.90909	0.52381
72792	chr1	+	2810459M11Rik	87942537	10655	8894	1.198	0.834725
70247	chr1	+	Psmd1	87961193	3169	2525	1.25505	0.796781
15559	chr1	-	Htr2b	88008484	109	76	1.43421	0.697248
78795	chr1	+	Armc9	88051358	80	71	1.12676	0.8875
227327	chr1	+	B3gnt7	88200042	174	25	6.96	0.143678
383538	chr1	+	LOC383538	88219841	10	6	1.66667	0.6
17975	chr1	-	Ncl	88256030	16600	11831	1.40309	0.712711
14767	chr1	-	Nmur1	88284716	29	9	3.22222	0.310345
71863	chr1	+	1700019O17Rik	88322903	5	1	5	0.2
19231	chr1	+	Ptma	88423310	102773	73109	1.40575	0.711364
18582	chr1	-	Pde6d	88479076	1884	1197	1.57393	0.63535
26895	chr1	+	Cops7b	88483674	591	429	1.37762	0.725888
18159	chr1	-	Nppc	88567147	95	27	3.51852	0.284211
208718	chr1	+	4930429A22Rik	88600393	211	145	1.45517	0.687204
620213	chr1	-	LOC620213	88806286	25496	16294	1.56475	0.639081
11650	chr1	-	Akp5	88986486	7	2	3.5	0.285714
76768	chr1	-	Alpi	88998181	1	0	NA	0
11648	chr1	+	Akp3	89021582	1	0	NA	0
13599	chr1	-	Ecel1	89051602	41	36	1.13889	0.878049
69453	chr1	+	1700027L20Rik	89079888	2	0	NA	0
11447	chr1	+	Chrnd	89087211	2	5	0.4	2.5
11449	chr1	+	Chrng	89102384	1	3	0.333333	3
26987	chr1	+	Eif4e2	89110488	2720	1863	1.46001	0.684926
98363	chr1	+	Efhd1	89160938	3998	2224	1.79766	0.556278
227331	chr1	+	Tnrc15	89223620	357	226	1.57965	0.633053
73234	chr1	+	3110079O15Rik	89366775	1	3	0.333333	3
319977	chr1	-	A530079E22Rik	89403501	3	2	1.5	0.666667
53972	chr1	-	Ngef	89406921	280	129	2.17054	0.460714
23956	chr1	+	Neu2	89480611	5	2	2.5	0.4
16331	chr1	+	Inpp5d	89516953	79	82	0.963415	1.03797
77040	chr1	+	Atg16l1	89652645	637	543	1.17311	0.852433
20215	chr1	+	Sag	89700254	23	9	2.55556	0.391304
227333	chr1	+	Dgkd	89831856	3274	2019	1.62159	0.616677
227334	chr1	-	Usp40	89905126	499	441	1.13152	0.883768
394430	chr1	+	Ugt1a10	89951985	21	9	2.33333	0.428571
394434	chr1	+	Ugt1a9	89967374	10	3	3.33333	0.3
394432	chr1	+	Ugt1a7c	89991649	20	6	3.33333	0.3
394435	chr1	+	Ugt1a6b	89999851	800	412	1.94175	0.515
94284	chr1	+	Ugt1a6a	90031383	433	215	2.01395	0.496536
394433	chr1	+	Ugt1a5	90062586	17	14	1.21429	0.823529
22236	chr1	+	Ugt1a2	90097185	33	21	1.57143	0.636364
15504	chr1	-	Dnajb3	90102323	670	193	3.4715	0.28806
394436	chr1	+	Ugt1a1	90108533	25	19	1.31579	0.76
381280	chr1	+	6430706D22Rik	90156670	2036	2086	0.976031	1.02456
171382	chr1	+	Trpm8	90199856	0	1	0	NA
75396	chr1	+	Spp2	90303593	1	0	NA	0
14659	chr1	-	Glrp1	90406641	1	0	NA	0
320982	chr1	-	Arl4c	90598718	17965	10437	1.72128	0.580963
98402	chr1	+	Sh3bp4	90967036	1761	789	2.23194	0.448041
665688	chr1	+	LOC665688	91292789	0	0	NA	NA
347722	chr1	+	Centg2	91351385	1066	684	1.55848	0.641651
14472	chr1	-	Gbx2	91827727	131	212	0.617925	1.61832
208372	chr1	-	Asb18	91911152	0	1	0	NA
433331	chr1	-	BB288505	91986719	0	2	0	NA
74918	chr1	-	Iqca	92049976	3	6	0.5	2
12778	chr1	+	Cmkor1	92100577	141	244	0.577869	1.7305
108679	chr1	+	Cops8	92499555	3850	2588	1.48764	0.672208
433332	chr1	+	LOC433332	92571735	1	0	NA	0
12835	chr1	-	Col6a3	92740514	6	9	0.666667	1.5
171531	chr1	+	Mlph	92811683	2	2	1	1
623503	chr1	+	LOC623503	92849684	6	0	NA	0
19329	chr1	-	Rab17	92866041	2	5	0.4	2.5
16978	chr1	+	Lrrfip1	92950030	78	176	0.443182	2.25641
329207	chr1	+	Gm817	93041679	0	0	NA	NA
51801	chr1	+	Ramp1	93076617	1706	871	1.95867	0.510551
77677	chr1	+	9130218E19Rik	93120550	8172	3674	2.22428	0.449584
67921	chr1	+	Ube2f	93147142	572	355	1.61127	0.620629
623550	chr1	-	LOC623550	93148898	1196	760	1.57368	0.635452
50880	chr1	+	Scly	93194914	729	463	1.57451	0.635117
227357	chr1	+	Gm556	93218651	1095	1105	0.99095	1.00913
70788	chr1	+	4631423F02Rik	93247592	0	3	0	NA
227358	chr1	+	BC056923	93263006	40	24	1.66667	0.6
67444	chr1	-	Ilkap	93295360	402	355	1.13239	0.883085
67086	chr1	-	1700020N18Rik	93304748	0	0	NA	NA
55927	chr1	-	Hes6	93309799	50217	32615	1.53969	0.649481
18627	chr1	-	Per2	93355873	100	85	1.17647	0.85
74019	chr1	+	Traf3ip1	93391253	167	124	1.34677	0.742515
65247	chr1	+	Asb1	93437120	339	232	1.46121	0.684366
13345	chr1	+	Twist2	93698053	1	0	NA	0
208727	chr1	-	Hdac4	93827753	6390	4133	1.54609	0.646792
67273	chr1	-	Ndufa10	94370335	662	409	1.61858	0.617825
259040	chr1	-	Olfr1416	94377196	1	0	NA	0
258228	chr1	-	Olfr1415	94388330	1	0	NA	0
259041	chr1	-	Olfr1414	94408603	2	0	NA	0
259039	chr1	+	Olfr1413	94469749	4	1	4	0.25
258274	chr1	+	Olfr1412	94484908	2	0	NA	0
258483	chr1	+	Olfr1411	94493097	3	0	NA	0
258484	chr1	+	Olfr1410	94504415	1	0	NA	0
257890	chr1	+	Olfr12	94516484	6	0	NA	0
66915	chr1	-	Myeov2	94538562	316	264	1.19697	0.835443
260301	chr1	-	Otos	94545418	4	4	1	1
14733	chr1	+	Gpc1	94728262	3375	3463	0.974589	1.02607
241158	chr1	-	Ankmy1	94799483	10	6	1.66667	0.6
67446	chr1	+	0710001B24Rik	94803565	1953	1155	1.69091	0.591398
108657	chr1	+	Rnpepl1	94807981	2912	2354	1.23704	0.808379
23830	chr1	+	Capn10	94830984	1296	820	1.58049	0.632716
64095	chr1	+	Gpr35	94875697	24	12	2	0.5
208760	chr1	+	Aqp12	94902910	7	1	7	0.142857
16560	chr1	-	Kif1a	94998408	116	69	1.68116	0.594828
11611	chr1	+	Agxt	95031821	0	1	0	NA
71874	chr1	-	2310007B03Rik	95057525	6	2	3	0.333333
381284	chr1	+	E030010N08Rik	95065301	2	0	NA	0
208777	chr1	+	Sned1	95132417	223	110	2.02727	0.493274
69821	chr1	-	Mterfd2	95202447	2040	1485	1.37374	0.727941
269224	chr1	-	Pask	95234151	227	218	1.04128	0.960352
66385	chr1	+	Ppp1r7	95240220	790	605	1.30579	0.765823
404545	chr1	+	Tmem16g	95270472	1958	775	2.52645	0.395812
621682	chr1	+	LOC621682	95318269	7889	6056	1.30268	0.767651
110611	chr1	-	Hdlbp	95375385	2761	2053	1.34486	0.743571
18000	chr1	+	2014-09-02	95375620	2761	2053	1.34486	0.743571
227377	chr1	+	Farp2	95408701	55	29	1.89655	0.527273
59041	chr1	-	Stk25	95532228	1821	1115	1.63318	0.612301
51800	chr1	+	Bok	95582270	1764	1176	1.5	0.666667
67026	chr1	-	Thap4	95627680	4	0	NA	0
66615	chr1	+	Atg4b	95651583	768	508	1.51181	0.661458
21915	chr1	-	Dtymk	95698450	8529	6685	1.27584	0.783796
66262	chr1	+	Ing5	95700541	134	106	1.26415	0.791045
98314	chr1	+	D2hgdh	95721850	1095	593	1.84654	0.541553
381334	chr1	+	Gal3st2	95749068	5442	2483	2.1917	0.456266
666009	chr1	+	LOC666009	95858654	50	4906	0.0101916	98.12
619597	chr1	+	LOC619597	95887085	109	41	2.65854	0.376147
241159	chr1	+	Neu4	95917069	251	245	1.02449	0.976096
18566	chr1	-	Pdcd1	95949130	1	0	NA	0
226548	chr1	-	Aph1a	96045553	1	2	0.5	2
67698	chr1	+	2310044D20Rik	97210199	4036	2413	1.67261	0.597869
20452	chr1	-	St8sia4	97564171	178	101	1.76238	0.567416
227393	chr1	+	Gm1833	98542051	0	0	NA	NA
227394	chr1	-	Slco4c1	98768712	4	2	2	0.5
329217	chr1	+	9530060I07	98768815	4	2	2	0.5
67854	chr1	-	Slco6b1	98894137	0	0	NA	NA
98758	chr1	+	Hnrpf	98921201	32661	25156	1.29834	0.770215
74441	chr1	-	Slco6c1	99024880	2	0	NA	0
634331	chr1	+	LOC634331	99059436	0	0	NA	NA
634346	chr1	+	LOC634346	99243005	1	1	1	1
52392	chr1	-	D1Ertd622e	99558552	763	449	1.69933	0.588467
227399	chr1	-	Hisppd1	99658126	601	431	1.39443	0.717138
252876	chr1	+	4930429M06Rik	99666755	330	298	1.10738	0.90303
18484	chr1	-	Pam	99992090	111	98	1.13265	0.882883
70866	chr1	+	Slco6d1	100317700	0	0	NA	NA
666174	chr1	+	LOC666174	100481057	0	0	NA	NA
666182	chr1	+	LOC666182	100486066	84	768	0.109375	9.14286
241175	chr1	+	C230078M14Rik	101994337	0	0	NA	NA
666200	chr1	-	LOC666200	102123137	1860	1967	0.945602	1.05753
23836	chr1	+	Cdh20	106665395	971	1109	0.875564	1.14212
320311	chr1	-	Rnf152	107253247	61	48	1.27083	0.786885
27392	chr1	-	Pign	107560239	1966	1230	1.59837	0.625636
227446	chr1	+	2310035C23Rik	107560489	1966	1230	1.59837	0.625636
21934	chr1	+	Tnfrsf11a	107677294	2	3	0.666667	1.5
635504	chr1	-	LOC635504	107886859	915	598	1.5301	0.653552
227449	chr1	+	Zcchc2	107886982	921	596	1.5453	0.647123
98432	chr1	+	Phlpp	108068445	7543	4952	1.52322	0.656503
12043	chr1	-	Bcl2	108610879	703	768	0.915365	1.09246
70750	chr1	-	Fvt1	108656254	186	143	1.3007	0.768817
20479	chr1	-	Vps4b	108693209	1327	871	1.52354	0.656368
20724	chr1	+	Serpinb5	108757756	0	3	0	NA
71869	chr1	+	Serpinb12	108831025	0	0	NA	NA
241196	chr1	+	Serpinb13	108877560	1	0	NA	0
20248	chr1	-	Serpinb3a	108948880	2	0	NA	0
394252	chr1	-	Serpinb3d	108980057	0	0	NA	NA
383548	chr1	-	Serpinb3b	109057688	1	0	NA	0
381286	chr1	-	Serpinb3c	109174948	1	0	NA	0
666426	chr1	+	LOC666426	109214994	1	0	NA	0
66957	chr1	+	Serpinb11	109258890	0	0	NA	NA
116872	chr1	+	Serpinb7	109319265	1	1	1	1
18788	chr1	+	Serpinb2	109412049	0	2	0	NA
241197	chr1	+	Serpinb10	109425579	0	0	NA	NA
20725	chr1	+	Serpinb8	109486592	132	218	0.605505	1.65152
626474	chr1	+	LOC626474	110667019	0	0	NA	NA
241201	chr1	+	Cdh7	111878903	659	496	1.32863	0.752656
626652	chr1	+	LOC626652	112496756	0	0	NA	NA
227485	chr1	-	Cdh19	112873949	43	45	0.955556	1.04651
319901	chr1	-	9330132E09Rik	113761495	1344	908	1.48018	0.675595
435641	chr1	-	LOC435641	113950128	0	0	NA	NA
626897	chr1	+	LOC626897	114034519	0	0	NA	NA
666623	chr1	-	LOC666623	114340778	12	231	0.0519481	19.25
636808	chr1	+	Caspr5-1	117581312	13	10	1.3	0.769231
666720	chr1	+	LOC666720	118642568	0	0	NA	NA
627253	chr1	+	LOC627253	118718220	0	0	NA	NA
636910	chr1	+	LOC636910	119500834	0	0	NA	NA
627363	chr1	-	LOC627363	119647339	0	4	0	NA
666763	chr1	+	LOC666763	119663968	0	6	0	NA
547097	chr1	+	B020011L13Rik	119677709	0	6	0	NA
666785	chr1	+	LOC666785	119824958	0	0	NA	NA
634762	chr1	+	LOC634762	119862433	0	0	NA	NA
627472	chr1	+	LOC627472	119905345	0	0	NA	NA
636991	chr1	+	LOC636991	119943673	2	3	0.666667	1.5
22099	chr1	-	Tsn	120207709	4985	3588	1.38935	0.719759
67949	chr1	+	Mki67ip	120218424	2947	1843	1.59902	0.625382
76707	chr1	+	Clasp1	120285634	512	330	1.55152	0.644531
81879	chr1	+	Tcfcp2l1	120524522	50	14	3.57143	0.28
619832	chr1	+	LOC619832	120706709	8	0	NA	0
14633	chr1	-	Gli2	120950196	354	244	1.45082	0.689266
16324	chr1	-	Inhbb	121318825	2608	2049	1.27282	0.78566
64143	chr1	-	Ralb	121401205	288	213	1.35211	0.739583
226351	chr1	+	2500001K11Rik	121422743	4110	3142	1.30808	0.764477
226352	chr1	-	Epb4.1l5	121545511	121	93	1.30108	0.768595
19258	chr1	-	Ptpn4	121699052	158	160	0.9875	1.01266
66343	chr1	-	2300008B03Rik	121809745	28	20	1.4	0.714286
319229	chr1	+	Sctr	121903554	6	1	6	0.166667
170706	chr1	-	Tmem37	121970357	5	0	NA	0
13167	chr1	-	Dbi	122017496	124159	65262	1.90247	0.525632
73103	chr1	+	3110009E18Rik	122017771	123935	65044	1.9054	0.524823
68428	chr1	-	Steap3	122169765	9	3	3	0.333333
226359	chr1	+	C1ql2	122237158	27	11	2.45455	0.407407
17167	chr1	-	Marco	122401661	0	0	NA	NA
13798	chr1	+	En1	122499257	56	43	1.30233	0.767857
98452	chr1	+	AI848258	122980883	0	0	NA	NA
72999	chr1	-	Insig2	123224339	280	192	1.45833	0.685714
70829	chr1	+	Ccdc93	123327643	644	500	1.288	0.776398
15564	chr1	-	Htr5b	123425042	7	10	0.7	1.42857
66942	chr1	-	Ddx18	123464505	2038	1455	1.40069	0.713935
269109	chr1	-	Dpp10	125308401	145	132	1.09848	0.910345
637749	chr1	+	LOC637749	125941399	365	261	1.39847	0.715068
432823	chr1	+	LOC432823	126539500	38	126	0.301587	3.31579
74117	chr1	-	Actr3	127332067	4217	3606	1.16944	0.85511
74150	chr1	+	Slc35f5	127457612	2350	1647	1.42684	0.700851
71111	chr1	+	Gpr39	127573571	2	3	0.666667	1.5
667043	chr1	+	LOC667043	127753126	6	6	1	1
72585	chr1	-	Lypd1	127808791	2127	2199	0.967258	1.03385
210356	chr1	-	E030049G20Rik	128389504	10	5	2	0.5
319593	chr1	-	D130011D22Rik	128727058	417	225	1.85333	0.539568
107895	chr1	+	Mgat5	129203338	3744	2102	1.78116	0.561432
72160	chr1	-	2610024A01Rik	129574598	1255	141	8.90071	0.112351
266645	chr1	+	Acmsd	129625989	0	0	NA	NA
72949	chr1	+	Ccnt2	129670740	1000	672	1.4881	0.672
22625	chr1	-	Ysk4	129749220	0	0	NA	NA
226407	chr1	+	Rab3gap1	129765368	285	245	1.16327	0.859649
226409	chr1	-	Zranb3	129937918	124	141	0.879433	1.1371
666784	chr1	+	LOC666784	129981036	6	3	2	0.5
226412	chr1	+	R3hdm1	129999882	880	610	1.44262	0.693182
67812	chr1	+	Ubxd2	130140738	3952	2669	1.4807	0.675354
226413	chr1	-	Lct	130224895	5	3	1.66667	0.6
17219	chr1	-	Mcm6	130256211	470	332	1.41566	0.706383
226414	chr1	-	Dars	130313891	5902	3309	1.78362	0.560657
12767	chr1	-	Cxcr4	130488853	207	151	1.37086	0.729469
210417	chr1	+	D130067I03Rik	131170039	33	5	6.6	0.151515
13137	chr1	-	Daf2	132319586	10	0	NA	0
13136	chr1	-	Cd55	132359272	12	24	0.5	2
22789	chr1	-	Zp3r	132526172	0	0	NA	NA
12269	chr1	-	C4bp	132558176	2	1	2	0.5
18640	chr1	-	Pfkfb2	132612391	1056	921	1.14658	0.872159
226418	chr1	+	9930028C20Rik	132613903	1323	1171	1.1298	0.88511
212439	chr1	+	AA986860	132628662	26	15	1.73333	0.576923
64435	chr1	+	Fcamr	132697478	0	1	0	NA
18703	chr1	+	Pigr	132723260	0	0	NA	NA
21429	chr1	+	Ubtf	132748337	154	229	0.672489	1.48701
69169	chr1	+	Faim3	132762353	1	0	NA	0
93672	chr1	-	Il24	132782573	1	2	0.5	2
58181	chr1	-	Il20	132807873	2	0	NA	0
329244	chr1	-	Il19	132835818	7	4	1.75	0.571429
16153	chr1	+	Il10	132916423	3	4	0.75	1.33333
17164	chr1	-	Mapkapk2	132994120	3055	2704	1.12981	0.885106
226419	chr1	-	Dyrk3	133034811	210	167	1.25749	0.795238
16865	chr1	+	Lgtn	133049769	2964	2044	1.4501	0.689609
54354	chr1	-	Rassf5	133141755	20	33	0.606061	1.65
56489	chr1	-	Ikbke	133173525	102	45	2.26667	0.441176
14270	chr1	-	Srgap2	133228844	577	475	1.21474	0.823224
108900	chr1	+	2700049P18Rik	133424479	805	889	0.905512	1.10435
26361	chr1	+	Avpr1b	133495690	4	1	4	0.25
13034	chr1	+	Ctse	133534868	0	0	NA	NA
226421	chr1	+	5430435G22Rik	133585271	62	82	0.756098	1.32258
320718	chr1	+	Slc26a9	133640598	0	1	0	NA
212933	chr1	+	4732466D17Rik	133693965	15	0	NA	0
98396	chr1	+	Slc41a1	133724553	1856	1440	1.28889	0.775862
226422	chr1	+	Rab7l1	133763868	1022	906	1.12804	0.886497
98415	chr1	+	Nucks1	133807110	785	840	0.934524	1.07006
212980	chr1	+	Slc45a3	133867185	2	0	NA	0
13714	chr1	+	Elk4	133904452	248	205	1.20976	0.826613
213006	chr1	-	A930031D07Rik	133964488	14	52	0.269231	3.71429
18557	chr1	-	Pctk3	134036261	308	22	14	0.0714286
213409	chr1	-	Lemd1	134126344	41	24	1.70833	0.585366
638532	chr1	+	LOC638532	134180901	18	15	1.2	0.833333
213417	chr1	+	Klhdc8a	134195202	213	199	1.07035	0.934272
74137	chr1	+	Nuak2	134212714	117	198	0.590909	1.69231
622304	chr1	+	LOC622304	134245792	1	0	NA	0
68875	chr1	-	Tmcc2	134287858	1942	706	2.75071	0.363543
213452	chr1	+	Ripk5	134314144	616	416	1.48077	0.675325
213464	chr1	+	Rbbp5	134373939	354	290	1.22069	0.819209
74626	chr1	+	Tmem81	134402806	4616	3281	1.40689	0.710789
21367	chr1	-	Cntn2	134439493	38	16	2.375	0.421053
269116	chr1	-	Nfasc	134500422	7782	2323	3.34998	0.298509
16980	chr1	+	Lrrn2	134776931	1314	1064	1.23496	0.809741
17248	chr1	-	Mdm4	134921925	62	45	1.37778	0.725806
240752	chr1	+	Pik3c2b	134942588	151	119	1.26891	0.788079
108954	chr1	+	Ppp1r15b	135027913	11697	9033	1.29492	0.772249
240753	chr1	+	Plekha6	135142682	4	0	NA	0
68338	chr1	+	Golt1a	135206376	1	0	NA	0
280287	chr1	+	Kiss1	135218451	11	3	3.66667	0.272727
19702	chr1	+	Ren2	135247242	3	2	1.5	0.666667
19701	chr1	+	Ren1	135247252	3	2	1.5	0.666667
214253	chr1	+	Etnk2	135260363	12	18	0.666667	1.5
20668	chr1	-	Sox13	135289795	155	147	1.05442	0.948387
621627	chr1	-	LOC621627	135342708	2	0	NA	0
20643	chr1	-	Snrpe	135506806	6613	5010	1.31996	0.757599
70579	chr1	-	Zc3h11a	135551584	5887	5115	1.15093	0.868864
667118	chr1	-	LOC667118	135557970	2748	2718	1.01104	0.989083
381290	chr1	-	Atp2b4	135649858	682	431	1.58237	0.631965
269120	chr1	-	Optc	135803749	85	38	2.23684	0.447059
116847	chr1	-	Prelp	135817954	85	19	4.47368	0.223529
14264	chr1	+	Fmod	135934091	2	3	0.666667	1.5
12227	chr1	-	Btg2	135975732	12067	13539	0.891277	1.12199
667414	chr1	+	LOC667414	136005910	142	63	2.25397	0.443662
71884	chr1	+	Chit1	136007818	141	61	2.31148	0.432624
12654	chr1	+	Chi3l1	136079044	1015	256	3.96484	0.252217
53311	chr1	+	Mybph	136090024	19	2	9.5	0.105263
11539	chr1	-	Adora1	136132004	3786	1779	2.12816	0.469889
17928	chr1	+	Myog	136186565	4	3	1.33333	0.75
68507	chr1	-	Ppfia4	136229100	92	31	2.96774	0.336957
57439	chr1	-	1300007B12Rik	136258532	2865	2145	1.33566	0.748691
240755	chr1	+	4933406M09Rik	136282516	5	1	5	0.2
72017	chr1	+	Cyb5r1	136302357	1358	1113	1.22013	0.819588
72674	chr1	+	Adipor1	136312043	2258	1647	1.37098	0.729407
240756	chr1	+	Klhl12	136352107	256	244	1.04918	0.953125
98710	chr1	+	Rabif	136391224	672	482	1.39419	0.717262
667466	chr1	+	LOC667466	136414593	19760	21941	0.900597	1.11037
71001	chr1	-	4931440L10Rik	136446259	5	2	2.5	0.4
75605	chr1	+	Jarid1b	136456771	2090	1270	1.64567	0.607656
20980	chr1	+	Syt2	136543257	2	0	NA	0
329251	chr1	-	Ppp1r12b	136852517	322	259	1.24324	0.804348
67196	chr1	+	Ube2t	136859153	363	424	0.856132	1.16804
329252	chr1	-	Lgr6	137001853	0	1	0	NA
13924	chr1	-	Ptprv	137025853	12	17	0.705882	1.41667
320139	chr1	+	Ptpn7	137029301	8	6	1.33333	0.75
68724	chr1	+	Arl8a	137043410	17904	10279	1.7418	0.574118
171469	chr1	-	Gpr37l1	137064001	1311	1481	0.885213	1.12967
13710	chr1	-	Elf3	137155015	15	15	1	1
215615	chr1	-	Rnpep	137180611	1353	1056	1.28125	0.780488
21854	chr1	-	Timm17a	137210314	55	41	1.34146	0.745455
93689	chr1	+	Lmod1	137221389	27	6	4.5	0.222222
77552	chr1	-	Tmem58	137271640	15586	9844	1.5833	0.631592
226432	chr1	-	Ipo9	137286836	9156	6679	1.37086	0.729467
215690	chr1	-	Nav1	137337389	16115	8355	1.92879	0.518461
215714	chr1	+	LOC215714	137481349	2353	1371	1.71627	0.58266
623327	chr1	-	LOC623327	137625604	2082	1164	1.78866	0.559078
13007	chr1	+	Csrp1	137625773	2082	1164	1.78866	0.559078
27280	chr1	+	Phlda3	137662709	4107	6452	0.636547	1.57098
21952	chr1	+	Tnni1	137696409	9	5	1.8	0.555556
16763	chr1	+	Lad1	137715174	21	8	2.625	0.380952
21956	chr1	+	Tnnt2	137732930	1	0	NA	0
18772	chr1	-	Pkp1	137815601	2	1	2	0.5
226438	chr1	-	9830123M21Rik	137859717	5	1	5	0.2
66241	chr1	+	Tmem9	137914602	6225	3703	1.68107	0.594859
226439	chr1	+	Gm197	137947380	16	9	1.77778	0.5625
12292	chr1	+	Cacna1s	137949360	13	8	1.625	0.615385
16565	chr1	+	Kif21b	138027977	1175	603	1.94859	0.513191
76422	chr1	-	2310006M14Rik	138097052	83	47	1.76596	0.566265
67313	chr1	-	5730559C18Rik	138130841	876	344	2.54651	0.392694
383563	chr1	-	Gpr25	138157477	1282	418	3.06699	0.326053
67886	chr1	-	Camsap1l1	138242681	3243	1637	1.98106	0.50478
320054	chr1	+	9230116N13Rik	138309419	237	174	1.36207	0.734177
67997	chr1	+	Ddx59	138311847	2542	1539	1.65172	0.605429
381293	chr1	+	Kif14	138364534	651	886	0.734763	1.36098
226442	chr1	+	Zfp281	138521521	5403	3603	1.49958	0.666852
623818	chr1	+	LOC623818	138689553	13	8	1.625	0.615385
26424	chr1	-	Nr5a2	138857025	0	0	NA	NA
320138	chr1	+	A130050O07Rik	139824746	21	9	2.33333	0.428571
19264	chr1	-	Ptprc	140071843	0	0	NA	NA
338375	chr1	+	Atp6v1g3	140170314	0	0	NA	NA
59125	chr1	-	Nek7	140516273	297	232	1.28017	0.781145
16876	chr1	-	Lhx9	140739021	10	3	3.33333	0.3
69549	chr1	-	2310009B15Rik	140753431	1481	1296	1.14275	0.875084
329260	chr1	+	BC042698	140860362	84	71	1.1831	0.845238
353205	chr1	+	4930467M19Rik	140864297	42	21	2	0.5
170788	chr1	-	Crb1	141273618	23	11	2.09091	0.478261
226470	chr1	+	Zbtb41	141318959	7225	4803	1.50427	0.664775
12316	chr1	+	Aspm	141351349	575	705	0.815603	1.22609
14060	chr1	+	F13b	141398303	4	2	2	0.5
50702	chr1	-	Cfhr1	141456799	3	2	1.5	0.666667
381294	chr1	-	LOC381294	141528488	0	0	NA	NA
624286	chr1	-	LOC624286	141557491	0	0	NA	NA
214403	chr1	-	LOC214403	141677813	0	0	NA	NA
545366	chr1	-	BC026782	141755264	0	0	NA	NA
545367	chr1	-	LOC545367	141897288	0	0	NA	NA
12628	chr1	-	Cfh	142079857	3	0	NA	0
240776	chr1	+	Kcnt2	142142833	35	38	0.921053	1.08571
226472	chr1	-	LOC226472	143153735	2	0	NA	0
214498	chr1	-	Cdc73	145454822	5689	3599	1.58072	0.632624
26878	chr1	+	B3galt2	145487872	601	255	2.35686	0.424293
69367	chr1	+	Glrx2	145586478	1488	992	1.5	0.666667
20822	chr1	-	Trove2	145624108	1391	1034	1.34526	0.74335
56207	chr1	+	Uchl5	145624454	1475	1082	1.36322	0.733559
19735	chr1	-	Rgs2	145851279	877	675	1.29926	0.769669
246709	chr1	-	Rgs13	146024420	4	4	1	1
50778	chr1	-	Rgs1	146096189	4	1	4	0.25
624910	chr1	-	LOC624910	146406144	0	0	NA	NA
64214	chr1	-	Rgs18	146622546	0	0	NA	NA
215378	chr1	+	B830045N13Rik	148342819	216	103	2.09709	0.476852
18783	chr1	-	Pla2g4a	151808414	0	0	NA	NA
19225	chr1	+	Ptgs2	151947253	34	14	2.42857	0.411765
623792	chr1	-	LOC623792	152116391	82	47	1.74468	0.573171
20028	chr1	+	Pdc	152166546	0	0	NA	NA
226499	chr1	-	BC003331	152235789	1431	879	1.62799	0.614256
108989	chr1	+	Tpr	152239982	1651	1376	1.19985	0.833434
625534	chr1	+	LOC625534	152396418	6	0	NA	0
545370	chr1	-	LOC545370	152840565	6	1	6	0.166667
668050	chr1	+	LOC668050	153039503	3	5	0.6	1.66667
668055	chr1	+	LOC668055	153045533	4	4	1	1
73176	chr1	+	3110040M04Rik	153051248	2	0	NA	0
117198	chr1	+	Ivns1abp	153191627	6631	4257	1.55767	0.641985
66875	chr1	-	1200016B10Rik	153275511	1047	955	1.09634	0.91213
98685	chr1	+	1190005F20Rik	153275671	1047	953	1.09864	0.91022
19821	chr1	-	Rnf2	153347953	176	131	1.34351	0.744318
63913	chr1	+	Niban	153418581	947	263	3.60076	0.277719
66967	chr1	+	Edem3	153602503	803	674	1.19139	0.839352
69399	chr1	-	1700025G04Rik	153937229	756	570	1.32632	0.753968
66637	chr1	-	5730449L18Rik	154233742	491	433	1.13395	0.881874
269132	chr1	+	Glt25d2	154247050	1405	723	1.94329	0.514591
19731	chr1	-	Rgl1	154472241	750	462	1.62338	0.616
71281	chr1	+	Apobec4	154597680	1	0	NA	0
67771	chr1	+	Arpc5	154613765	8277	4872	1.69889	0.588619
17970	chr1	+	Ncf2	154655019	4	0	NA	0
226517	chr1	-	Smg7	154749752	182	200	0.91	1.0989
226518	chr1	+	Nmnat2	154802230	873	510	1.71176	0.584192
16782	chr1	-	Lamc2	155033147	1	2	0.5	2
667795	chr1	+	LOC667795	155152479	9	5	1.8	0.555556
226519	chr1	-	Lamc1	155179916	1345	988	1.36134	0.734572
626058	chr1	-	LOC626058	155261363	14	27	0.518519	1.92857
71836	chr1	+	1700012A16Rik	155272291	36	19	1.89474	0.527778
13211	chr1	-	Dhx9	155334738	344	239	1.43933	0.694767
74091	chr1	-	Npl	155396840	5	6	0.833333	1.2
67792	chr1	+	Rgs8	155500166	26	4	6.5	0.153846
19734	chr1	+	Rgs16	155587477	2691	880	3.05795	0.327016
24014	chr1	+	Rnasel	155599097	2093	873	2.39748	0.417105
240816	chr1	-	Rgsl2	155655288	16	2	8	0.125
668133	chr1	-	LOC668133	155691271	5	0	NA	0
240817	chr1	-	5830403L16Rik	155698282	60	24	2.5	0.4
433365	chr1	+	LOC433365	155721474	2	4	0.5	2
240819	chr1	+	Teddm1	155738921	6	4	1.5	0.666667
14645	chr1	+	Glul	155747074	14261	7881	1.80954	0.552626
12290	chr1	-	Cacna1e	156573486	41	20	2.05	0.487805
668163	chr1	+	LOC668163	156930222	469	345	1.35942	0.735608
15939	chr1	-	Ier5	156946740	11992	7932	1.51185	0.661441
15064	chr1	-	Mr1	156993913	168	62	2.70968	0.369048
58244	chr1	+	Stx6	157005871	1917	1373	1.39621	0.716223
207792	chr1	-	BC034090	157089407	376	68	5.52941	0.180851
626454	chr1	+	LOC626454	157089868	393	70	5.61429	0.178117
19775	chr1	-	Xpr1	157264574	791	508	1.55709	0.642225
433367	chr1	-	LOC433367	157376596	10	6	1.66667	0.6
72482	chr1	+	Acbd6	157405251	9656	6248	1.54545	0.647059
16872	chr1	-	Lhx4	157589157	0	1	0	NA
104009	chr1	-	Qscn6	157660029	1456	990	1.47071	0.679945
74081	chr1	-	Cep350	157708119	3070	1917	1.60146	0.62443
208263	chr1	-	Tor1aip1	157883043	6145	3814	1.61117	0.620667
64164	chr1	+	Ifrg15	157888025	2275	1765	1.28895	0.775824
240832	chr1	+	Tor1aip2	157898712	26410	17479	1.51096	0.661833
329274	chr1	-	A230106N23	157935016	0	1	0	NA
214575	chr1	-	Tdrd5	158233840	31	4	7.75	0.129032
170484	chr1	+	Nphs2	158240865	2	0	NA	0
77352	chr1	-	9430070O13Rik	158330121	10	9	1.11111	0.9
20652	chr1	-	Soat1	158404374	139	77	1.80519	0.553957
30935	chr1	-	Tor3a	158604438	407	273	1.49084	0.670762
215015	chr1	-	C530043G21Rik	158649132	231	144	1.60417	0.623377
72713	chr1	+	Angptl1	158769153	89	40	2.225	0.449438
78255	chr1	-	Ralgps2	158869733	117	107	1.09346	0.91453
73435	chr1	-	1700057K13Rik	159038781	23	12	1.91667	0.521739
69953	chr1	+	2810025M15Rik	159342482	7779	7294	1.06649	0.937653
226525	chr1	-	Rasal2	159342700	7782	7296	1.06661	0.937548
226527	chr1	+	BC026585	159388705	138	50	2.76	0.362319
89867	chr1	+	Lztr2	159436940	27	10	2.7	0.37037
240843	chr1	-	6430517E21Rik	160286457	3282	3382	0.970432	1.03047
11899	chr1	+	Astn1	160292470	4088	3100	1.31871	0.758317
23850	chr1	-	Pappa2	160887569	5	0	NA	0
72025	chr1	-	1600012P17Rik	160910576	0	1	0	NA
240853	chr1	-	LOC240853	161098826	16	4	4	0.25
26374	chr1	+	Rfwd2	161162456	2832	1761	1.60818	0.621822
620484	chr1	+	LOC620484	161308514	1	4	0.25	4
21960	chr1	+	Tnr	161453899	5826	1586	3.67339	0.272228
620689	chr1	+	LOC620689	161960648	0	0	NA	NA
67647	chr1	+	4930523C07Rik	161974517	203	74	2.74324	0.364532
75255	chr1	-	4930562F07Rik	162008049	889	333	2.66967	0.374578
329278	chr1	-	Tnn	162083673	0	2	0	NA
64659	chr1	+	Mrps14	162125390	5519	3692	1.49485	0.668962
12301	chr1	-	Cacybp	162142908	1693	1204	1.40615	0.711164
29809	chr1	-	Rabgap1l	162281702	488	315	1.54921	0.645492
620246	chr1	-	LOC620246	162507884	46	29	1.58621	0.630435
620750	chr1	+	LOC620750	162823235	68	47	1.44681	0.691176
381305	chr1	+	Rc3h1	162836569	215	175	1.22857	0.813953
108770	chr1	+	5730557L09Rik	162903075	7072	4745	1.49041	0.670956
11905	chr1	+	Serpinc1	162908776	16	6	2.66667	0.375
240869	chr1	-	Zbtb37	162964390	25387	15425	1.64583	0.607594
14455	chr1	+	Gas5	162965309	40427	24913	1.62273	0.616247
226539	chr1	-	Dars2	163000725	2099	1878	1.11768	0.894712
70454	chr1	+	2610300B10Rik	163001071	2086	1870	1.11551	0.896453
226541	chr1	-	Klhl20	163061610	150	96	1.5625	0.64
73844	chr1	+	Ankrd45	163072816	27	14	1.92857	0.518519
74933	chr1	-	4930469G21Rik	163089445	73	37	1.97297	0.506849
620839	chr1	+	LOC620839	163163707	125	79	1.58228	0.632
11758	chr1	-	Prdx6	163181297	7713	3807	2.026	0.493582
22164	chr1	+	Tnfsf4	163325588	1	2	0.5	2
240873	chr1	+	Tnfsf18	163424785	0	4	0	NA
435650	chr1	+	LOC435650	163527603	0	24	0	NA
665156	chr1	+	LOC665156	163528200	0	9	0	NA
14103	chr1	-	Fasl	163718626	2	0	NA	0
665109	chr1	+	LOC665109	163750531	1992	1452	1.3719	0.728916
226551	chr1	-	AI848100	163807276	885	605	1.46281	0.683616
67292	chr1	+	Pigc	163899318	6925	4601	1.50511	0.664404
474332	chr1	+	Dnm3os	164147753	109	80	1.3625	0.733945
103967	chr1	-	Dnm3	164225767	350	103	3.39806	0.294286
71449	chr1	-	5630401D24Rik	164478476	874	603	1.44942	0.689931
53330	chr1	+	Vamp4	164500853	1231	623	1.97592	0.506093
17926	chr1	+	Myoc	164569299	19	7	2.71429	0.368421
226562	chr1	-	Bat2d	164670687	332	250	1.328	0.753012
226564	chr1	-	Fmo4	164742680	9	8	1.125	0.888889
14261	chr1	-	Fmo1	164796679	18	8	2.25	0.444444
55990	chr1	-	Fmo2	164828843	3	18	0.166667	6
226565	chr1	-	Fmo6	164878379	15	8	1.875	0.533333
14262	chr1	-	Fmo3	164914622	0	0	NA	NA
78258	chr1	-	4921528O07Rik	165015796	0	2	0	NA
18933	chr1	-	Prrx1	165243781	3812	3257	1.1704	0.854407
98376	chr1	-	Scyl1bp1	165333772	59	59	1	1
240879	chr1	-	Gm207	165655293	6	1	6	0.166667
16579	chr1	+	Kifap3	165709723	1218	742	1.64151	0.609195
240880	chr1	+	Scyl3	165859230	416	303	1.37294	0.728365
381306	chr1	-	BC055324	165924915	968	669	1.44694	0.691116
69962	chr1	+	2810422O20Rik	165925043	1072	726	1.47658	0.677239
20339	chr1	+	Sele	165978364	2	0	NA	0
20343	chr1	+	Sell	165992206	0	0	NA	NA
20344	chr1	+	Selp	166045394	0	1	0	NA
14067	chr1	+	F5	166082088	3	2	1.5	0.666667
116914	chr1	+	Slc19a2	166179185	398	563	0.706927	1.41457
74895	chr1	+	4930455F23Rik	166205734	362	305	1.18689	0.842541
66352	chr1	-	Blzf1	166237615	1439	913	1.57612	0.634468
171567	chr1	+	Nme7	166237855	1427	894	1.5962	0.626489
11931	chr1	-	Atp1b1	166388124	4951	2384	2.07676	0.481519
665313	chr1	+	LOC665313	166465757	0	0	NA	NA
56429	chr1	+	Dpt	166726848	76	18	4.22222	0.236842
16963	chr1	-	Xcl1	166865641	31	4	7.75	0.129032
83993	chr1	-	Tbx19	167090904	2	0	NA	0
108735	chr1	-	Sft2d2	167124451	100	72	1.38889	0.72
665354	chr1	+	LOC665354	167129027	0	0	NA	NA
226591	chr1	-	Tiprl	167167074	1021	653	1.56355	0.639569
240888	chr1	+	Gpr161	167225896	19	12	1.58333	0.631579
74106	chr1	-	Iqwd1	167390418	6969	4266	1.63361	0.612139
70456	chr1	+	Brp44	167391338	6984	4294	1.62646	0.614834
271639	chr1	+	Sacy	167415313	5	4	1.25	0.8
68481	chr1	-	Mpzl1	167564658	3657	1749	2.09091	0.478261
226594	chr1	-	Rcsd1	167638145	1	5	0.2	5
433375	chr1	+	Creg1	167693910	1891	1571	1.20369	0.830777
12503	chr1	+	Cd247	167718811	59	55	1.07273	0.932203
18986	chr1	-	Pou2f1	167932738	6	12	0.5	2
240892	chr1	-	Dusp27	168058029	1	0	NA	0
59290	chr1	+	Gpa33	168060558	1	1	1	1
98558	chr1	-	Mael	168168875	0	0	NA	NA
381325	chr1	-	5330438I03Rik	168239716	291	487	0.597536	1.67354
27878	chr1	+	Tada1l	168309430	1413	974	1.45072	0.689314
71592	chr1	-	Pogk	168339913	2208	1408	1.56818	0.637681
640373	chr1	-	LOC640373	168362006	38	23	1.65217	0.605263
226601	chr1	-	Fmo13	168427651	9	7	1.28571	0.777778
226604	chr1	-	Fmo12	168577821	0	0	NA	NA
240894	chr1	-	4831428F09Rik	168611976	1	0	NA	0
665465	chr1	+	LOC665465	168928350	797	396	2.01263	0.496863
226610	chr1	+	C030014K22Rik	168931605	899	492	1.82724	0.547275
545376	chr1	+	LOC545376	169071239	0	0	NA	NA
80914	chr1	-	Uck2	169215258	1078	816	1.32108	0.756957
68944	chr1	+	Tmco1	169238800	7118	4630	1.53737	0.650464
56752	chr1	+	Aldh9a1	169280343	3351	2205	1.51973	0.658013
66447	chr1	-	Mgst3	169323928	6	4	1.5	0.666667
240899	chr1	-	Lrrc52	169396911	20	4	5	0.2
20183	chr1	+	Rxrg	169528514	344	204	1.68627	0.593023
640433	chr1	-	LOC640433	169619119	85	154	0.551948	1.81176
110648	chr1	+	Lmx1a	169619688	85	154	0.551948	1.81176
18514	chr1	-	Pbx1	170362087	3609	2347	1.53771	0.650319
383613	chr1	-	LOC383613	171394138	62	66	0.939394	1.06452
66977	chr1	-	Cdca1	171461559	12	36	0.333333	3
19737	chr1	+	Rgs5	171585631	5	0	NA	0
19736	chr1	-	Rgs4	171677751	14	6	2.33333	0.428571
78465	chr1	+	1700084C01Rik	171859069	799	336	2.37798	0.420526
15490	chr1	-	Hsd17b7	171899336	400	242	1.65289	0.605
18214	chr1	-	Ddr2	172040690	6	54	0.111111	9
107652	chr1	-	Uap1	172105088	170	147	1.15646	0.864706
16589	chr1	-	Uhmk1	172144865	487	475	1.02526	0.975359
545378	chr1	+	Sh2d1b2	172163001	3	2	1.5	0.666667
622708	chr1	-	LOC622708	172185870	19	59	0.322034	3.10526
26904	chr1	+	Sh2d1b1	172207450	7	0	NA	0
665574	chr1	-	LOC665574	172236463	55	51	1.07843	0.927273
76925	chr1	+	1700015E13Rik	172238991	58	46	1.26087	0.793103
70729	chr1	-	Nos1ap	172519495	449	394	1.13959	0.877506
320078	chr1	+	Olfml2b	172574963	795	299	2.65886	0.376101
226641	chr1	-	Atf6	172797902	216	167	1.29341	0.773148
80915	chr1	-	Dusp12	172815195	1074	744	1.44355	0.692737
435653	chr1	-	Fcrlb	172843072	6	0	NA	0
98752	chr1	-	Fcrla	172857671	5	4	1.25	0.8
14130	chr1	-	Fcgr2b	172906179	2	1	2	0.5
246256	chr1	+	Fcgr3a	172949069	2	0	NA	0
14131	chr1	-	Fcgr3	172989476	7	22	0.318182	3.14286
75472	chr1	+	1700009P17Rik	173051791	61	50	1.22	0.819672
66052	chr1	-	Sdhc	173080721	37	37	1	1
17528	chr1	+	Mpz	173080843	37	37	1	1
66425	chr1	-	Pcp4l1	173135811	2	0	NA	0
12355	chr1	+	Nr1i3	173144100	0	6	0	NA
641376	chr1	-	Tomm40l	173152315	4746	3587	1.32311	0.755794
11807	chr1	+	Apoa2	173155219	74	107	0.691589	1.44595
14127	chr1	-	Fcer1g	173164480	11427	8877	1.28726	0.776844
226646	chr1	-	Ndufs2	173177230	4354	4571	0.952527	1.04984
240913	chr1	+	Adamts4	173180552	3074	1648	1.86529	0.536109
57370	chr1	+	B4galt3	173200484	4586	3393	1.35161	0.73986
19044	chr1	-	Ppox	173211291	10205	8199	1.24466	0.80343
30941	chr1	-	Usp21	173218079	22488	17859	1.2592	0.794157
66155	chr1	-	Ufc1	173225074	2325	2263	1.0274	0.973333
622236	chr1	-	LOC622236	173235682	706	485	1.45567	0.686969
21945	chr1	+	Dedd	173259641	1140	930	1.22581	0.815789
27045	chr1	-	Nit1	173275757	7424	5466	1.35821	0.736261
18637	chr1	+	Pfdn2	173275829	7205	5307	1.35764	0.736572
68874	chr1	-	1190002J23Rik	173290929	1492	1198	1.24541	0.802949
71740	chr1	+	Pvrl4	173300485	3	2	1.5	0.666667
226652	chr1	+	Arhgap30	173319142	124	108	1.14815	0.870968
22278	chr1	+	Usf1	173341458	2190	1675	1.30746	0.76484
226654	chr1	+	LOC226654	173349163	16142	10820	1.49187	0.670301
16456	chr1	+	F11r	173367691	4	10	0.4	2.5
56009	chr1	-	Refbp2	173433608	2186	1523	1.43533	0.696706
493583	chr1	-	Itlnb	173465415	1	1	1	1
16429	chr1	-	Itlna	173465424	2	1	2	0.5
18106	chr1	+	Cd244	173489323	2	0	NA	0
17085	chr1	-	Ly9	173537405	0	5	0	NA
75345	chr1	-	Slamf7	173583168	0	0	NA	NA
640613	chr1	-	LOC640613	173609784	0	0	NA	NA
12506	chr1	+	Cd48	173612142	0	0	NA	NA
27218	chr1	+	Slamf1	173697285	0	1	0	NA
12523	chr1	+	Cd84	173770734	0	0	NA	NA
30925	chr1	+	Slamf6	173847667	0	3	0	NA
93840	chr1	-	Ltap	173957399	798	537	1.48603	0.672932
18071	chr1	-	Nhlh1	173987694	109	53	2.0566	0.486239
59287	chr1	-	Ncstn	174012825	3347	2812	1.19026	0.840155
12847	chr1	+	Copa	174012933	3329	2788	1.19405	0.837489
19298	chr1	+	Pex19	174056902	4085	2481	1.64651	0.607344
98193	chr1	+	Wdr42a	174078214	3790	2670	1.41948	0.704485
18611	chr1	-	Pea15	174136912	8994	5755	1.56281	0.639871
12372	chr1	-	Casq1	174149964	65	38	1.71053	0.584615
98660	chr1	-	Atp1a2	174228195	964	465	2.07312	0.482365
140559	chr1	+	Igsf8	174242537	3077	3023	1.01786	0.98245
16524	chr1	-	Kcnj9	174258159	72	99	0.727273	1.375
16513	chr1	+	Kcnj10	174271340	2182	1890	1.1545	0.866178
67556	chr1	+	Pigm	174306676	5222	4262	1.22525	0.816162
98365	chr1	+	Slamf9	174405498	5	3	1.66667	0.6
93842	chr1	+	Igsf9	174412447	59	25	2.36	0.423729
21346	chr1	+	Tagln2	174430179	2058	2635	0.781025	1.28037
71870	chr1	+	Ccdc19	174451266	7	23	0.304348	3.28571
240916	chr1	+	A030011M19	174486068	6	8	0.75	1.33333
74748	chr1	-	Slamf8	174520619	0	0	NA	NA
68440	chr1	-	Dusp23	174563093	1899	1710	1.11053	0.900474
12944	chr1	+	Crp	174628196	5	1	5	0.2
20219	chr1	-	Apcs	174825082	2	1	2	0.5
18313	chr1	+	Olfr16	174886927	10	2	5	0.2
258759	chr1	-	Olfr1408	175061346	1	1	1	1
258758	chr1	-	Olfr1406	175114563	3	24	0.125	8
258880	chr1	+	Olfr218	175133488	0	0	NA	NA
258881	chr1	+	Olfr1404	175145783	1	0	NA	0
14125	chr1	-	Fcer1a	175157345	3	0	NA	0
258645	chr1	+	Olfr1403	175200307	3	0	NA	0
226685	chr1	-	LOC226685	175205185	0	0	NA	NA
13349	chr1	-	Darc	175263575	10142	5347	1.89676	0.527214
94332	chr1	-	Igsf4b	175297826	1098	645	1.70233	0.587432
383619	chr1	+	Gm1313	175392277	7	23	0.304348	3.28571
240921	chr1	-	LOC240921	175417003	0	0	NA	NA
545384	chr1	-	BC094916	175465982	602	410	1.46829	0.681063
236312	chr1	+	AI447904	175560998	257	143	1.7972	0.55642
319836	chr1	-	E430029J22Rik	175604041	0	0	NA	NA
545385	chr1	+	LOC545385	175631511	0	0	NA	NA
226691	chr1	-	AI607873	175671940	0	0	NA	NA
666028	chr1	-	LOC666028	175760157	0	0	NA	NA
15951	chr1	-	Ifi204	175843010	2	0	NA	0
381308	chr1	-	Mnda	175843053	2	0	NA	0
15950	chr1	-	Ifi203	175872332	2	0	NA	0
26388	chr1	-	Ifi202b	175961841	0	0	NA	NA
226695	chr1	-	Ifi205	175961886	0	0	NA	NA
258712	chr1	+	Olfr433	175971248	2	1	2	0.5
258711	chr1	+	Olfr432	175980505	2	2	1	1
258713	chr1	+	Olfr430	175999485	2	2	1	1
258717	chr1	+	Olfr429	176019172	5	2	2.5	0.4
258134	chr1	+	Olfr426	176029590	1	0	NA	0
259162	chr1	+	Olfr427	176029590	1	0	NA	0
404222	chr1	-	Olfr244	176048178	1	1	1	1
258716	chr1	+	Olfr424	176066876	0	1	0	NA
258715	chr1	+	Olfr421	176081648	3	1	3	0.333333
258302	chr1	+	Olfr420	176088905	2	2	1	1
20739	chr1	+	Spna1	176102998	1	1	1	1
258710	chr1	-	Olfr419	176181056	3	0	NA	0
66289	chr1	+	1810030J14Rik	176260649	0	1	0	NA
258238	chr1	+	Olfr417	176299049	2	2	1	1
258709	chr1	+	Olfr415	176321201	0	1	0	NA
258756	chr1	+	Olfr414	176360560	0	1	0	NA
54418	chr1	+	Fmn2	176419302	0	0	NA	NA
23893	chr1	-	Grem2	176851950	1	0	NA	0
24012	chr1	-	Rgs7	177422631	531	457	1.16193	0.86064
98256	chr1	+	Kmo	177550511	1855	1703	1.08925	0.918059
14194	chr1	-	Fh1	177555709	578	488	1.18443	0.844291
12663	chr1	-	Chml	177618484	2066	1587	1.30183	0.768151
13603	chr1	-	Opn3	177622721	478	335	1.42687	0.700837
75820	chr1	+	4930511H01Rik	177628723	0	0	NA	NA
26909	chr1	+	Exo1	177810928	128	120	1.06667	0.9375
226720	chr1	+	Gm104	177850459	10	0	NA	0
545388	chr1	-	B020018G12Rik	177909245	101	37	2.72973	0.366337
319455	chr1	-	Pld5	178205736	47	22	2.13636	0.468085
545389	chr1	-	Cep170	178680639	2682	1586	1.69105	0.59135
76816	chr1	+	Sdccag8	178744790	857	512	1.67383	0.597433
23797	chr1	-	Akt3	179178898	688	526	1.30798	0.764535
30928	chr1	+	Zfp238	179374791	2523	2337	1.07959	0.926278
69428	chr1	+	1700016C15Rik	179659944	0	0	NA	NA
11566	chr1	-	Adss	179726640	1069	834	1.28177	0.780168
545391	chr1	+	LOC545391	179738599	6	8	0.75	1.33333
631584	chr1	+	LOC631584	179788378	0	0	NA	NA
666250	chr1	+	LOC666250	179921566	122	127	0.96063	1.04098
78825	chr1	-	5830417C01Rik	180117840	1842	1299	1.41801	0.705212
75164	chr1	-	4930527J03Rik	180208942	9	4	2.25	0.444444
320110	chr1	-	B230369F24Rik	180245590	473	342	1.38304	0.723044
66359	chr1	+	2310005N03Rik	180249283	2712	2369	1.14479	0.873525
51810	chr1	-	Hnrpu	180267760	31270	24976	1.252	0.798721
68226	chr1	+	Efcab2	180336011	126	66	1.90909	0.52381
240945	chr1	+	D230039L06Rik	180459255	142	60	2.36667	0.422535
625097	chr1	+	LOC625097	180685938	3	0	NA	0
269152	chr1	+	BC056349	180795105	20	10	2	0.5
69726	chr1	-	Smyd3	181448134	245	169	1.4497	0.689796
15278	chr1	-	Tfb2m	181476398	1505	990	1.5202	0.657807
226744	chr1	+	9630058J23Rik	181476629	1498	984	1.52236	0.656876
109232	chr1	+	Sccpdh	181598361	2938	1781	1.64964	0.606195
383592	chr1	-	Gm1305	181670214	0	0	NA	NA
226747	chr1	-	Ahctf1	181682540	3891	2598	1.49769	0.667695
226751	chr1	+	Cdc42bpa	181890689	1587	1119	1.41823	0.705104
67426	chr1	-	Cabc1	182126143	14	8	1.75	0.571429
19165	chr1	-	Psen2	182176032	366	199	1.8392	0.543716
320404	chr1	+	Itpkb	182260606	2404	1864	1.2897	0.775374
277333	chr1	-	MGC68323	182260681	2554	1966	1.29908	0.769773
381310	chr1	-	6330403A02Rik	182413635	40	68	0.588235	1.7
329305	chr1	-	Gm821	182449858	1	2	0.5	2
11545	chr1	+	Parp1	182499105	3295	1817	1.81343	0.551442
72568	chr1	+	Lin9	182571483	325	192	1.69271	0.590769
27217	chr1	-	Mixl1	182627165	4	2	2	0.5
170760	chr1	+	Acbd3	182656173	1240	814	1.52334	0.656452
15078	chr1	-	H3f3a	182743668	47246	28255	1.67213	0.59804
666457	chr1	+	LOC666457	182743697	47247	28258	1.67199	0.598091
208768	chr1	+	BC031781	182781281	1212	836	1.44976	0.689769
320202	chr1	+	Lefty2	182823249	22	8	2.75	0.363636
69051	chr1	+	Pycr2	182834439	5071	3409	1.48753	0.672254
13590	chr1	+	Lefty1	182865189	11	18	0.611111	1.63636
208795	chr1	+	Tmem63a	182872648	222	237	0.936709	1.06757
13849	chr1	-	Ephx1	182947626	42	125	0.336	2.97619
619326	chr1	+	9130409I23Rik	182981367	0	0	NA	NA
625597	chr1	+	LOC625597	182997714	0	4	0	NA
67459	chr1	-	Nvl	183074288	736	654	1.12538	0.888587
98417	chr1	+	Cnih4	183081117	2626	2107	1.24632	0.802361
226757	chr1	-	Wdr26	183141501	3804	2701	1.40837	0.710042
329307	chr1	+	A430110L20Rik	183156206	231	168	1.375	0.727273
72978	chr1	+	Cnih3	183282758	2465	1012	2.43577	0.410548
403180	chr1	-	6530421E24Rik	183441582	85	51	1.66667	0.6
381311	chr1	+	Gm980	183511852	2	0	NA	0
240960	chr1	+	A230079K17Rik	183671166	0	0	NA	NA
666547	chr1	+	LOC666547	183699595	0	0	NA	NA
98386	chr1	-	Lbr	183772463	141	110	1.28182	0.780142
433384	chr1	-	LOC433384	183783320	6	5	1.2	0.833333
13800	chr1	-	Enah	183949730	1046	743	1.40781	0.710325
666583	chr1	-	LOC666583	183950592	1094	766	1.4282	0.700183
27058	chr1	+	Srp9	184054880	4112	2840	1.44789	0.690661
625823	chr1	-	LOC625823	184088450	4	1	4	0.25
13244	chr1	-	Degs1	184212890	1114	644	1.72981	0.578097
67948	chr1	-	Fbxo28	184271737	411	307	1.33876	0.746959
209456	chr1	+	Trp53bp2	184359134	729	399	1.82707	0.547325
12334	chr1	-	Capn2	184447614	3671	2485	1.47726	0.676927
170725	chr1	+	Capn8	184495137	0	2	0	NA
433386	chr1	-	4922505E12Rik	184679311	4	6	0.666667	1.5
96935	chr1	+	Susd4	184695026	1094	548	1.99635	0.500914
666649	chr1	-	LOC666649	185506076	1	0	NA	0
73363	chr1	-	1700056E22Rik	185857453	542	460	1.17826	0.848708
63953	chr1	+	Dusp10	185858324	531	457	1.16193	0.86064
546748	chr1	+	LOC546748	186297704	0	0	NA	NA
433387	chr1	+	LOC433387	186441108	61	23	2.65217	0.377049
629032	chr1	+	LOC629032	186472736	0	0	NA	NA
15284	chr1	-	Hlx1	186556487	557	447	1.24609	0.802513
66112	chr1	-	Mosc1	186632732	5	1	5	0.2
67247	chr1	-	Mosc2	186669726	1880	1613	1.16553	0.857979
226777	chr1	-	C130074G19Rik	186706893	14	15	0.933333	1.07143
226778	chr1	-	Mark1	186823358	94	72	1.30556	0.765957
666757	chr1	-	LOC666757	186823867	94	76	1.23684	0.808511
666770	chr1	+	LOC666770	186932541	1	0	NA	0
98732	chr1	+	Rab3gap2	187070554	1049	885	1.18531	0.843661
381314	chr1	-	Iars2	187153280	2063	1825	1.13041	0.884634
23827	chr1	+	Bpnt1	187156037	606	402	1.50746	0.663366
107508	chr1	+	Eprs	187186973	1809	1179	1.53435	0.651741
319562	chr1	-	9630028B13Rik	187265698	34	28	1.21429	0.823529
226781	chr1	+	Slc30a10	187278726	5195	4521	1.14908	0.87026
226791	chr1	-	Lyplal1	187941189	83	65	1.27692	0.783133
21808	chr1	-	Tgfb2	188529868	2254	1354	1.6647	0.60071
67223	chr1	-	2810430M08Rik	188575803	218	306	0.712418	1.40367
666832	chr1	+	LOC666832	188750840	0	2	0	NA
110957	chr1	+	D1Pas1	188791294	9	2	4.5	0.222222
74717	chr1	-	Spata17	189039344	352	249	1.41365	0.707386
67769	chr1	+	Gpatc2	189039389	352	249	1.41365	0.707386
26381	chr1	+	Esrrg	189821737	13	1	13	0.0769231
22283	chr1	+	Ush2a	190085901	2	4	0.5	2
226823	chr1	-	Kctd3	190831706	607	503	1.20676	0.828666
16526	chr1	-	Kcnk2	191167894	4619	2302	2.00652	0.498376
666916	chr1	+	LOC666916	191511790	22	23	0.956522	1.04545
108000	chr1	-	Cenpf	191511965	21	23	0.913043	1.09524
19250	chr1	+	Ptpn14	191552153	101	127	0.795276	1.25743
226829	chr1	+	C130080N23Rik	191698016	1853	1991	0.930688	1.07447
226830	chr1	-	Smyd2	191746167	431	341	1.26393	0.791183
19130	chr1	-	Prox1	191994559	368	225	1.63556	0.611413
666975	chr1	+	LOC666975	192584898	0	0	NA	NA
320119	chr1	-	Rps6kc1	192735626	310	204	1.51961	0.658065
52477	chr1	+	Angel2	192752398	855	811	1.05425	0.948538
226841	chr1	-	B130052G07Rik	192803078	785	401	1.95761	0.510828
226844	chr1	-	9630055N22Rik	192833933	1022	620	1.64839	0.606654
75558	chr1	+	1700022P22Rik	192860700	13	4	3.25	0.307692
68972	chr1	-	Tatdn3	192886874	376	313	1.20128	0.832447
381318	chr1	+	4833432M17Rik	192886902	376	313	1.20128	0.832447
381319	chr1	+	9130211I03Rik	192922292	77	78	0.987179	1.01299
619288	chr1	-	4933417M04Rik	192988696	2	0	NA	0
11910	chr1	-	Atf3	193007212	14	25	0.56	1.78571
78721	chr1	+	D730003I15Rik	193048350	834	494	1.68826	0.592326
66208	chr1	-	Nenf	193141985	1023	480	2.13125	0.469208
66950	chr1	+	2310028N02Rik	193149843	893	616	1.44968	0.68981
226849	chr1	-	Ppp2r5a	193220920	4209	2617	1.60833	0.621763
76843	chr1	-	Dtl	193399353	1168	938	1.2452	0.803082
77065	chr1	+	Ints7	193399605	1167	937	1.24546	0.802913
226856	chr1	+	Lpgat1	193542375	1004	641	1.5663	0.638446
18005	chr1	+	Nek2	193645388	1186	1866	0.635584	1.57336
22782	chr1	+	Slc30a1	193730659	1495	1315	1.13688	0.879599
74265	chr1	-	1700034H15Rik	193731406	3803	2904	1.30957	0.763608
74023	chr1	+	3322402L07Rik	193801269	43	12	3.58333	0.27907
622602	chr1	-	LOC622602	193823889	162	60	2.7	0.37037
22033	chr1	-	Traf5	193916423	108	61	1.77049	0.564815
214742	chr1	-	Rcor3	193961669	563	410	1.37317	0.728242
667110	chr1	+	LOC667110	193961870	560	402	1.39303	0.717857
16510	chr1	+	Kcnh1	194014753	19	11	1.72727	0.578947
226861	chr1	-	Hhat	194597407	29	18	1.61111	0.62069
320952	chr1	-	A730013G03Rik	194661407	47	25	1.88	0.531915
214791	chr1	-	Sertad4	194681915	529	182	2.90659	0.344045
329324	chr1	-	Syt14	194861892	35	19	1.84211	0.542857
215193	chr1	-	AA408296	194956445	495	359	1.37883	0.725253
54139	chr1	+	Irf6	194979347	1	0	NA	0
319266	chr1	+	A130010J15Rik	194999835	1506	1136	1.3257	0.754316
215243	chr1	-	Traf3ip3	195027680	1	0	NA	0
15483	chr1	-	Hsd11b1	195068551	24	25	0.96	1.04167
14373	chr1	-	G0s2	195099286	3067	2415	1.26998	0.787414
16780	chr1	+	Lamb3	195128222	1	1	1	1
215303	chr1	-	Camk1g	195196425	0	4	0	NA
18845	chr1	+	Plxna2	196446114	1151	1162	0.990534	1.00956
623172	chr1	-	LOC623172	196447064	1019	978	1.04192	0.959764
12490	chr1	+	Cd34	196765079	3	2	1.5	0.666667
17221	chr1	-	Cd46	196918419	19	9	2.11111	0.473684
12946	chr1	-	Crry	196957764	1305	1068	1.22191	0.818391
12902	chr1	-	Cr2	196989812	18	16	1.125	0.888889
635956	chr1	+	LOC635956	197021426	3	0	NA	0
215748	chr10	+	Cnksr3	3211034	2079	528	3.9375	0.253968
320495	chr10	+	A130090K04Rik	3305630	0	0	NA	NA
18390	chr10	-	Oprm1	3557705	0	1	0	NA
56533	chr10	+	Rgs17	4424174	237	165	1.43636	0.696203
108853	chr10	+	Mtrf1l	4522630	464	419	1.1074	0.903017
67141	chr10	+	Fbxo5	4541075	706	679	1.03976	0.961756
666402	chr10	-	LOC666402	4623660	1639	1167	1.40446	0.71202
22353	chr10	-	Vip	4707229	1	0	NA	0
68632	chr10	-	Myct1	4752760	0	0	NA	NA
64009	chr10	+	Syne1	4795848	41	14	2.92857	0.341463
13982	chr10	-	Esr1	5734495	23	15	1.53333	0.652174
635539	chr10	+	LOC635539	5744742	0	1	0	NA
237250	chr10	-	Gm221	5889172	3	3	1	1
73419	chr10	-	1700052N19Rik	5914074	446	322	1.38509	0.721973
66084	chr10	+	0610042C05Rik	5914206	446	322	1.38509	0.721973
381990	chr10	+	Gm1103	5958432	1029	757	1.35931	0.735666
666469	chr10	-	LOC666469	5971176	351	262	1.33969	0.746439
83397	chr10	-	Akap12	6080163	175	218	0.802752	1.24571
270685	chr10	-	Mthfd1l	6373423	632	509	1.24165	0.80538
213783	chr10	-	Plekhg1	6473874	645	346	1.86416	0.536434
70337	chr10	-	0610009A07Rik	6806262	13	7	1.85714	0.538462
76142	chr10	-	Ppp1r14c	6980391	1453	1272	1.1423	0.87543
666520	chr10	+	LOC666520	6999971	0	1	0	NA
215728	chr10	-	9230019H11Rik	7226702	1	1	1	1
237253	chr10	+	Lrp11	7309614	3476	3014	1.15328	0.867089
18537	chr10	-	Pcmt1	7383071	1513	1147	1.31909	0.758096
69912	chr10	+	Nup43	7387313	525	493	1.06491	0.939048
16798	chr10	+	Lats1	7401006	1521	976	1.5584	0.641683
23924	chr10	+	Katna1	7445819	373	275	1.35636	0.737265
215751	chr10	-	BC013529	7499982	827	532	1.55451	0.643289
67418	chr10	+	Ppil4	7512718	616	379	1.62533	0.61526
237256	chr10	+	Zc3h12d	7552267	2	0	NA	0
68652	chr10	-	Map3k7ip2	7644660	1842	872	2.11239	0.473398
338362	chr10	-	Ust	8238570	1354	416	3.25481	0.307238
70097	chr10	-	Sash1	8604391	717	445	1.61124	0.620642
666625	chr10	+	LOC666625	8914428	1	1	1	1
320825	chr10	-	E130306M17Rik	9394980	447	250	1.788	0.559284
78808	chr10	-	Stxbp5	9500126	448	490	0.914286	1.09375
215772	chr10	-	9130014G24Rik	10149637	55	37	1.48649	0.672727
67844	chr10	-	Rab32	10277923	541	484	1.11777	0.89464
78056	chr10	+	4930567K20Rik	10468744	0	0	NA	NA
14816	chr10	-	Grm1	10802103	98	32	3.0625	0.326531
268281	chr10	+	Shprh	10869224	344	268	1.28358	0.77907
71865	chr10	+	Fbxo30	11001171	332	236	1.40678	0.710843
13853	chr10	+	Epm2a	11063201	777	395	1.96709	0.508366
30058	chr10	+	Timm8a1	11329054	1963	1455	1.34914	0.741212
22288	chr10	-	Utrn	12581444	91	92	0.98913	1.01099
74732	chr10	-	Stx11	12684065	11	27	0.407407	2.45455
66125	chr10	+	Sf3b5	12728259	12664	10068	1.25785	0.795009
22634	chr10	+	Plagl1	12810593	167	193	0.865285	1.15569
75122	chr10	-	4930519B02Rik	12897797	2526	1736	1.45507	0.687253
353258	chr10	-	Ltv1	12912928	535	386	1.38601	0.721495
215789	chr10	-	Phactr2	13043966	26	25	1.04	0.961538
66848	chr10	+	Fuca2	13220833	1301	614	2.11889	0.471945
56535	chr10	-	Pex3	13272899	1308	838	1.56086	0.640673
66757	chr10	+	Deadc1	13273042	1309	839	1.56019	0.640947
66253	chr10	-	Aig1	13588786	556	304	1.82895	0.546763
15273	chr10	+	Hivep2	13686184	124	79	1.56962	0.637097
215798	chr10	-	Gpr126	14264842	144	243	0.592593	1.6875
66201	chr10	-	1110059P08Rik	14425295	449	305	1.47213	0.679287
76743	chr10	-	D230044M03Rik	14438020	153	216	0.708333	1.41176
666904	chr10	-	LOC666904	14467198	33573	20483	1.63907	0.610103
18101	chr10	+	Nmbr	14480094	110	37	2.97297	0.336364
17684	chr10	+	Cited2	17443051	5852	2783	2.10277	0.475564
378431	chr10	+	Txlnb	17516031	501	342	1.46491	0.682635
380629	chr10	-	Heca	17635028	3314	1819	1.82188	0.548884
73112	chr10	-	3110003A17Rik	17759055	0	0	NA	NA
19707	chr10	+	Reps1	17775809	1191	815	1.46135	0.684299
667011	chr10	-	LOC667011	17858920	15	102	0.147059	6.8
78528	chr10	-	C330021H03Rik	17930696	16	8	2	0.5
215814	chr10	-	Ccdc28a	17954784	413	299	1.38127	0.723971
667045	chr10	-	LOC667045	18056235	4	10	0.4	2.5
627662	chr10	-	LOC627662	18056857	4	10	0.4	2.5
70502	chr10	+	5730409E15Rik	18127480	320	145	2.2069	0.453125
215819	chr10	+	Nhsl1	18246695	5875	4438	1.32379	0.755404
56016	chr10	-	Hebp2	18265882	506	287	1.76307	0.567194
627729	chr10	-	LOC627729	18285642	0	0	NA	NA
215821	chr10	-	D10Bwg1379e	18463564	39	17	2.29412	0.435897
237300	chr10	-	4.93e+23	18506599	1	1	1	1
64058	chr10	+	Perp	18564876	165	113	1.46018	0.684848
21929	chr10	-	Tnfaip3	18735173	59	67	0.880597	1.13559
94222	chr10	+	Olig3	19076342	35	18	1.94444	0.514286
15979	chr10	+	Ifngr1	19311792	618	543	1.13812	0.878641
237310	chr10	+	Il22ra2	19341839	0	1	0	NA
327728	chr10	+	9230106D20Rik	19364555	1	0	NA	0
667144	chr10	-	LOC667144	19426045	0	0	NA	NA
237313	chr10	+	Il20ra	19432392	1	0	NA	0
76157	chr10	-	Slc35d3	19571265	261	95	2.74737	0.363985
18634	chr10	-	Pex7	19627454	844	573	1.47295	0.67891
26408	chr10	+	Map3k5	19654277	240	125	1.92	0.520833
17761	chr10	+	Mtap7	19868789	141	116	1.21552	0.822695
621697	chr10	+	LOC621697	19928147	3	2	1.5	0.666667
74420	chr10	-	4933406P04Rik	20032100	1332	1052	1.26616	0.78979
72567	chr10	+	Bclaf1	20032274	1332	1052	1.26616	0.78979
667183	chr10	-	LOC667183	20035405	22	39	0.564103	1.77273
71804	chr10	+	2610016C23Rik	20067629	261	237	1.10127	0.908046
619323	chr10	+	F730021E23Rik	20267834	14	12	1.16667	0.857143
29863	chr10	-	Pde7b	20444884	165	90	1.83333	0.545455
52906	chr10	+	Ahi1	20672469	790	540	1.46296	0.683544
17863	chr10	-	Myb	20880711	30	29	1.03448	0.966667
56422	chr10	+	Hbs1l	21015819	1048	851	1.23149	0.812023
237320	chr10	+	Aldh8a1	21097096	7	4	1.75	0.571429
76924	chr10	+	1700021A07Rik	21139282	0	0	NA	NA
667223	chr10	-	LOC667223	21180458	0	0	NA	NA
67692	chr10	+	1700020N01Rik	21312957	0	1	0	NA
432436	chr10	+	LOC432436	21410650	2	2	1	1
20393	chr10	+	Sgk	21601989	200	72	2.77778	0.36
114671	chr10	-	4930444G20Rik	21787885	10	10	1	1
319887	chr10	-	E030030I06Rik	21869076	83	265	0.313208	3.19277
56554	chr10	+	Raet1d	21893304	13	175	0.0742857	13.4615
379043	chr10	+	Raet1e	21893326	13	175	0.0742857	13.4615
19370	chr10	+	Raet1c	21893707	13	174	0.0747126	13.3846
77777	chr10	+	Ulbp1	21943862	0	9	0	NA
667281	chr10	+	LOC667281	21992982	23	59	0.389831	2.56522
19368	chr10	+	Raet1a	21993225	23	60	0.383333	2.6087
19369	chr10	+	Raet1b	22082075	29	94	0.308511	3.24138
353169	chr10	+	Slc2a12	22364885	180	85	2.11765	0.472222
237336	chr10	-	Tbpl1	22451184	1273	654	1.94648	0.513747
667328	chr10	+	LOC667328	22459341	5678	3840	1.47865	0.676294
21412	chr10	-	Tcf21	22539934	14	4	3.5	0.285714
14051	chr10	-	Eya4	23069709	209	197	1.06091	0.942584
20042	chr10	-	Rps12	23506982	222002	156343	1.41997	0.704241
76306	chr10	+	1110021L09Rik	23544292	2142	1928	1.111	0.900093
26464	chr10	+	Vnn3	23571277	1	0	NA	0
22361	chr10	+	Vnn1	23603430	0	0	NA	NA
111174	chr10	+	Taar1	23640211	1	0	NA	0
209512	chr10	+	Taar2	23658377	0	1	0	NA
493809	chr10	+	Taar3	23669363	12	0	NA	0
209513	chr10	+	Taar4	23680299	4	2	2	0.5
215854	chr10	+	Taar5	23690511	2	0	NA	0
215855	chr10	-	Taar6	23705452	1	1	1	1
215856	chr10	-	Taar7a	23713287	2	8	0.25	4
209517	chr10	+	Taar7b	23719744	0	0	NA	NA
435206	chr10	+	Taar7d	23747027	0	0	NA	NA
276742	chr10	+	Taar7e	23757419	0	0	NA	NA
435207	chr10	+	Taar7f	23769315	0	0	NA	NA
215859	chr10	+	Taar8a	23796305	0	0	NA	NA
382348	chr10	-	Taar8b	23812100	0	0	NA	NA
494546	chr10	-	Taar8c	23821718	0	0	NA	NA
503558	chr10	-	Taar9	23829340	1	1	1	1
53331	chr10	+	Stx7	23869165	1369	838	1.63365	0.612126
59012	chr10	+	Moxd1	23943322	59	67	0.880597	1.13559
14219	chr10	+	Ctgf	24315312	936	257	3.64202	0.274573
18605	chr10	-	Enpp1	24431908	18	8	2.25	0.444444
209558	chr10	-	Enpp3	24556006	4	4	1	1
70208	chr10	+	Crsp3	24589842	515	390	1.32051	0.757282
11846	chr10	-	Arg1	24648286	21	11	1.90909	0.52381
667479	chr10	+	LOC667479	24719825	0	1	0	NA
432442	chr10	-	Akap7	25018969	134	62	2.16129	0.462687
13822	chr10	+	Epb4.1l2	25079603	1942	638	3.04389	0.328527
75606	chr10	-	2010003K15Rik	25256078	11	0	NA	0
667513	chr10	-	LOC667513	25440224	0	0	NA	NA
77220	chr10	-	C030003D03Rik	25798060	91	108	0.842593	1.18681
268288	chr10	+	Gm623	25949512	0	0	NA	NA
237339	chr10	-	L3mbtl3	26095737	197	134	1.47015	0.680203
73910	chr10	+	Arhgap18	26492317	266	396	0.671717	1.48872
16773	chr10	-	Lama2	27336657	22	9	2.44444	0.409091
19272	chr10	+	Ptprk	27794625	236	168	1.40476	0.711864
210757	chr10	+	E430004N04Rik	28388165	0	0	NA	NA
67719	chr10	-	2310057J18Rik	28706109	1	6	0.166667	6
67412	chr10	+	6330407J23Rik	28863644	2273	1413	1.60863	0.621645
212448	chr10	+	9330159F19Rik	28937925	1119	591	1.8934	0.52815
52665	chr10	+	Echdc1	29033411	1286	999	1.28729	0.776827
68031	chr10	-	Rnf146	29065032	23911	15653	1.52757	0.654636
667642	chr10	+	LOC667642	29081560	303	221	1.37104	0.729373
72780	chr10	-	Rspo3	29255631	74	38	1.94737	0.513514
66311	chr10	-	2610036L11Rik	29920346	547	643	0.8507	1.1755
73681	chr10	-	2410075D05Rik	30320498	83	48	1.72917	0.578313
66847	chr10	-	Hint3	30338172	427	292	1.46233	0.683841
211329	chr10	-	Ncoa7	30375597	194	104	1.86538	0.536082
15214	chr10	-	Hey2	30562589	53	50	1.06	0.943396
432448	chr10	+	LOC432448	30967937	576	471	1.22293	0.817708
69692	chr10	+	Hddc2	31033210	1914	1425	1.34316	0.744514
21987	chr10	-	Tpd52l1	31165727	54	58	0.931034	1.07407
268291	chr10	-	Ibrdc1	31330718	651	704	0.924716	1.08141
432450	chr10	-	Tcba1	32609517	3511	2018	1.73984	0.574765
667761	chr10	+	LOC667761	32726686	1	1	1	1
76757	chr10	+	Trdn	32803286	0	1	0	NA
442820	chr10	-	D830005E20Rik	32976163	1	0	NA	0
432451	chr10	+	LOC432451	33056517	0	0	NA	NA
215890	chr10	-	A330019N05Rik	33344406	17	6	2.83333	0.352941
215895	chr10	-	LOC215895	33501921	0	0	NA	NA
57430	chr10	+	Sult3a1	33577526	1	1	1	1
212892	chr10	+	Rshl3	33624961	55	105	0.52381	1.90909
72580	chr10	-	2700019D07Rik	33671031	671	537	1.24953	0.800298
66521	chr10	-	Rwdd1	33739422	1426	1206	1.18242	0.845722
692132	chr10	+	LOC692132	33757402	4	13	0.307692	3.25
270711	chr10	-	4732454E20Rik	33764119	0	2	0	NA
103511	chr10	-	BB146404	33816325	102	107	0.953271	1.04902
215900	chr10	-	A630077B13Rik	33847778	5	2	2.5	0.4
212898	chr10	-	Sart2	33927357	14	14	1	1
22110	chr10	+	Tspyl1	34002048	18296	11873	1.54098	0.64894
72480	chr10	+	Tspyl4	34017277	21023	10631	1.97752	0.505684
12813	chr10	+	Col10a1	34109640	3	2	1.5	0.666667
319638	chr10	-	Nt5dc1	34138297	57	54	1.05556	0.947368
14302	chr10	+	Frk	34203204	32	103	0.31068	3.21875
667854	chr10	-	LOC667854	35631401	0	0	NA	NA
319415	chr10	+	Hs3st5	36226612	31	26	1.19231	0.83871
15182	chr10	+	Hdac2	36694349	4192	3177	1.31948	0.757872
17118	chr10	-	Marcks	36858693	72028	50862	1.41615	0.706142
320504	chr10	+	5930403N24Rik	36859363	64464	45130	1.42841	0.700081
215919	chr10	-	Gm62	38541211	0	0	NA	NA
16775	chr10	+	Lama4	38672761	1	0	NA	0
66337	chr10	-	1700025K23Rik	38853701	598	446	1.34081	0.745819
71924	chr10	+	Tube1	38853831	598	449	1.33185	0.750836
624165	chr10	+	LOC624165	38918236	10	8	1.25	0.8
14360	chr10	+	Fyn	39089603	10160	4488	2.26381	0.441732
103213	chr10	+	Traf3ip2	39332739	43	18	2.38889	0.418605
667970	chr10	+	LOC667970	39386904	9	6	1.5	0.666667
19714	chr10	+	Rev3l	39451932	1006	856	1.17523	0.850895
75299	chr10	+	4930547M16Rik	39619164	427	385	1.10909	0.901639
213332	chr10	-	LOC213332	39629268	36	19	1.89474	0.527778
72045	chr10	-	2010001E11Rik	39646729	6	4	1.5	0.666667
215928	chr10	-	BC021785	39679959	102	57	1.78947	0.558824
666342	chr10	+	LOC666342	39731671	432	219	1.9726	0.506944
215929	chr10	-	AI317395	39745074	90	52	1.73077	0.577778
72472	chr10	-	Slc16a10	39862060	57	43	1.32558	0.754386
67371	chr10	-	2410016F19Rik	39977471	859	600	1.43167	0.698487
11703	chr10	-	Amd2	40021664	3090	1920	1.60938	0.621359
11702	chr10	-	Amd1	40021978	3086	1917	1.60981	0.621192
78334	chr10	+	Cdc2l6	40069113	2108	1418	1.4866	0.672676
70840	chr10	+	Slc22a16	40290141	1	1	1	1
70503	chr10	+	5330420D20Rik	40349829	137	171	0.80117	1.24818
327747	chr10	+	9030224M15Rik	40403087	36	29	1.24138	0.805556
71713	chr10	-	Cdc40	40603167	2681	1569	1.70873	0.585229
83767	chr10	+	Wasf1	40603378	2683	1575	1.70349	0.587029
140741	chr10	-	Gpr6	40792091	158	93	1.69892	0.588608
103199	chr10	-	A530089I17Rik	41023046	384	258	1.48837	0.671875
215946	chr10	+	Gm234	41036052	13	23	0.565217	1.76923
668098	chr10	-	LOC668098	41085825	6	1	6	0.166667
633971	chr10	+	LOC633971	41103161	19	20	0.95	1.05263
629441	chr10	+	LOC629441	41128748	4	0	NA	0
268294	chr10	+	Zbtb24	41170201	2556	1706	1.49824	0.667449
171580	chr10	+	Mical1	41196173	1575	1517	1.03823	0.963175
20598	chr10	-	Smpd2	41210146	6363	5814	1.09443	0.91372
73075	chr10	+	Ppil6	41210244	6068	5566	1.09019	0.917271
53599	chr10	+	Cd164	41239305	4490	4171	1.07648	0.928953
75973	chr10	-	5033413D22Rik	41272655	18	4	4.5	0.222222
629461	chr10	-	LOC629461	41403005	4	10	0.4	2.5
73092	chr10	-	3110009E22Rik	41523334	39	33	1.18182	0.846154
103268	chr10	-	2410017P07Rik	41529413	1548	896	1.72768	0.578811
668134	chr10	-	LOC668134	41530114	1548	892	1.73543	0.576227
140742	chr10	+	Sesn1	41530379	1546	892	1.73318	0.576973
213402	chr10	-	Armc2	41696550	431	219	1.96804	0.508121
75561	chr10	+	1700016J18Rik	41735639	42	24	1.75	0.571429
624784	chr10	-	LOC624784	41775112	7800	1621	4.81184	0.207821
56484	chr10	-	Foxo3a	41905550	16816	11508	1.46124	0.684348
215951	chr10	-	Lace1	42198220	55	49	1.12245	0.890909
54198	chr10	+	Snx3	42221834	13480	11240	1.19929	0.833828
21907	chr10	-	Nr2e1	42303438	7574	5047	1.50069	0.666359
14628	chr10	+	Ostm1	42398722	2996	2609	1.14833	0.870828
140740	chr10	+	Sec63	42481531	1748	1070	1.63364	0.612128
268297	chr10	+	Scml4	42580522	634	429	1.47786	0.676656
666569	chr10	-	LOC666569	42608200	5	3	1.66667	0.6
109205	chr10	-	5330439J01Rik	42742714	5103	2581	1.97714	0.505781
74530	chr10	+	9030612E09Rik	42894509	1532	812	1.8867	0.530026
71365	chr10	+	Pdss2	42941291	813	630	1.29048	0.774908
331623	chr10	+	AK122525	43198945	185	110	1.68182	0.594595
629526	chr10	+	LOC629526	43199320	189	107	1.76636	0.566138
67851	chr10	-	1700021F05Rik	43260800	58	46	1.26087	0.793103
12484	chr10	+	Cd24a	43298974	4049	2774	1.45963	0.685107
668190	chr10	+	LOC668190	43309222	0	0	NA	NA
668192	chr10	+	LOC668192	43539942	118	73	1.61644	0.618644
76563	chr10	-	Qrsl1	43621545	835	678	1.23156	0.811976
170728	chr10	+	Rtn4ip1	43621612	835	678	1.23156	0.811976
11630	chr10	-	Aim1	43778469	0	0	NA	NA
11793	chr10	+	Atg5	43988163	663	466	1.42275	0.702866
12142	chr10	-	Prdm1	44178373	13	17	0.764706	1.30769
215974	chr10	+	LOC215974	44723379	1	1	1	1
19072	chr10	+	Prep	44787019	1515	1279	1.18452	0.844224
78977	chr10	+	Popdc3	45009110	8	7	1.14286	0.875
23828	chr10	+	Bves	45055567	24	30	0.8	1.25
380669	chr10	-	Lin28b	45190007	0	10	0	NA
209462	chr10	+	Hace1	45297693	265	210	1.2619	0.792453
668249	chr10	-	LOC668249	46897525	1	0	NA	0
14806	chr10	-	Grik2	49503215	1493	816	1.82966	0.546551
668269	chr10	-	LOC668269	50142384	12089	7856	1.53882	0.649847
77987	chr10	+	Ascc3	50312474	96	86	1.11628	0.895833
20464	chr10	+	Sim1	50615456	1	2	0.5	2
14727	chr10	+	Gp49a	51200484	2	0	NA	0
14728	chr10	+	Lilrb4	51210780	12	0	NA	0
77296	chr10	-	9430073N08Rik	51310323	2	0	NA	0
210198	chr10	-	Gprc6a	51351264	1	0	NA	0
320995	chr10	+	Rfxdc1	51397586	0	0	NA	NA
71090	chr10	-	4933411G06Rik	51477000	2	6	0.333333	3
215031	chr10	+	Vgll2	51742333	427	338	1.26331	0.791569
19886	chr10	-	Ros1	51914873	7	4	1.75	0.571429
66686	chr10	+	Dcbld1	51953424	979	660	1.48333	0.674157
94221	chr10	-	Gopc	52101881	1193	806	1.48015	0.675608
668294	chr10	-	LOC668294	52104680	53	30	1.76667	0.566038
66650	chr10	+	5730521E12Rik	52111413	15	19	0.789474	1.26667
52014	chr10	+	D10Ertd438e	52137405	2949	2224	1.32599	0.754154
629689	chr10	+	LOC629689	52248325	0	3	0	NA
22639	chr10	-	Zfa	52265545	297	201	1.47761	0.676768
215085	chr10	+	Slc35f1	52410410	1569	1391	1.12797	0.886552
18821	chr10	+	Pln	53057498	4	2	2	0.5
432460	chr10	+	LOC432460	53194569	77	38	2.02632	0.493506
629701	chr10	-	LOC629701	53214503	1	1	1	1
66403	chr10	+	Asf1a	53316766	3151	2053	1.53483	0.651539
71567	chr10	-	Mcmdc1	53317454	3254	2116	1.53781	0.650277
75906	chr10	-	4930589M24Rik	53470715	439	303	1.44884	0.690205
320305	chr10	-	9530009G21Rik	53668808	2	0	NA	0
17155	chr10	-	Man1a	53795602	513	279	1.83871	0.54386
73390	chr10	+	1700060H10Rik	55826722	111	76	1.46053	0.684685
544696	chr10	-	D630037F22Rik	55881997	96	80	1.2	0.833333
629732	chr10	-	LOC629732	56074906	1443	700	2.06143	0.4851
14609	chr10	+	Gja1	56097152	18098	9445	1.91615	0.521881
668347	chr10	+	LOC668347	56217046	8	4	2	0.5
629739	chr10	-	LOC629739	56655197	5	2	2.5	0.4
15500	chr10	+	Hsf2	57206268	969	727	1.33287	0.750258
56442	chr10	-	Serinc1	57252225	462	253	1.82609	0.547619
668374	chr10	+	LOC668374	57350143	13	3	4.33333	0.230769
18768	chr10	+	Pkib	57351786	13	3	4.33333	0.230769
12140	chr10	+	Fabp7	57504726	205896	287055	0.71727	1.39417
57319	chr10	+	Smpdl3a	57514405	1229	634	1.93849	0.515867
664783	chr10	-	LOC664783	57687944	23	12	1.91667	0.521739
214681	chr10	-	LOC214681	57691417	16	10	1.6	0.625
74399	chr10	-	4933403O03Rik	57695577	17	14	1.21429	0.823529
245263	chr10	-	LOC245263	57699408	23	9	2.55556	0.391304
70297	chr10	+	Gcc2	57718273	541	289	1.87197	0.534196
110829	chr10	+	Lims1	57786294	1061	675	1.57185	0.636192
19386	chr10	+	Ranbp2	57909599	311	219	1.42009	0.70418
13608	chr10	-	Edar	58138444	21	3	7	0.142857
237353	chr10	+	4831416G18Rik	58276106	1391	882	1.5771	0.634076
268301	chr10	+	C820004L04Rik	58684489	7094	4540	1.56256	0.639977
103080	chr10	-	2014-09-10	58684595	7578	4799	1.57908	0.633281
18451	chr10	+	P4ha1	58786111	1409	909	1.55006	0.645138
664892	chr10	+	LOC664892	58786111	1409	909	1.55006	0.645138
69836	chr10	+	Pla2g12b	58866432	2	1	2	0.5
18302	chr10	-	Oit3	58904527	1	2	0.5	2
215999	chr10	-	D130073L02Rik	58920908	693	648	1.06944	0.935065
216001	chr10	+	Cbara1	59165359	1787	1373	1.30153	0.768327
664907	chr10	+	LOC664907	59269260	1457	1413	1.03114	0.969801
56709	chr10	+	Dnajb12	59342338	1170	941	1.24336	0.804274
74747	chr10	-	Ddit4	59414518	147538	93564	1.57687	0.634169
69090	chr10	+	Ascc1	59465586	1471	937	1.5699	0.636982
52717	chr10	-	D10Ertd641e	59465860	1927	1211	1.59125	0.628438
94214	chr10	+	Spock2	59569004	1332	574	2.32056	0.430931
53374	chr10	-	Chst3	59651455	2021	1113	1.81581	0.550717
19156	chr10	+	Psap	59740425	13390	8762	1.52819	0.654369
22295	chr10	-	Cdh23	59794487	0	2	0	NA
74048	chr10	+	4632428N05Rik	59809651	10	8	1.25	0.8
71279	chr10	-	Slc29a3	60215525	5	1	5	0.2
107449	chr10	-	Unc5b	60294329	179	109	1.6422	0.608939
73616	chr10	-	1700125F08Rik	60400880	0	0	NA	NA
13180	chr10	+	Pcbd1	60552106	126	23	5.47826	0.18254
20397	chr10	-	Sgpl1	60610347	796	657	1.21157	0.825377
65971	chr10	+	1700021K02Rik	60634733	0	0	NA	NA
237360	chr10	-	Adamts14	60736186	4	5	0.8	1.25
18646	chr10	+	Prf1	60760581	3	0	NA	0
237361	chr10	+	LOC237361	60772552	156	102	1.52941	0.653846
27355	chr10	-	X99384	60818784	214	290	0.737931	1.35514
18119	chr10	+	Nodal	60880719	4	6	0.666667	1.5
13688	chr10	-	Eif4ebp2	60915514	2204	1723	1.27916	0.78176
216011	chr10	+	Lrrc20	60938580	228	154	1.48052	0.675439
320949	chr10	-	D830039M14Rik	60939429	226	154	1.46753	0.681416
665051	chr10	-	LOC665051	61052243	13	11	1.18182	0.846154
237362	chr10	+	Npffr1	61058904	10	1	10	0.1
67895	chr10	+	Ppa1	61111368	1003	802	1.25062	0.799601
20224	chr10	+	Sar1a	61143068	1493	1104	1.35236	0.739451
665076	chr10	-	LOC665076	61143431	1522	1124	1.35409	0.738502
71767	chr10	+	Tysnd1	61158261	3715	2491	1.49137	0.670525
71361	chr10	+	Amid	61178035	42	32	1.3125	0.761905
665093	chr10	-	LOC665093	61246298	1905	1060	1.79717	0.55643
404634	chr10	-	H2afy2	61246612	1906	1060	1.79811	0.556139
12817	chr10	-	Col13a1	61441818	9	6	1.5	0.666667
69894	chr10	-	2010107G23Rik	61573761	906	524	1.72901	0.578366
11925	chr10	+	Neurog3	61595837	2	2	1	1
70423	chr10	-	Tspan15	61693915	570	382	1.49215	0.670175
21337	chr10	+	Tacr2	61715503	1	0	NA	0
15275	chr10	-	Hk1	61803290	1470	833	1.76471	0.566667
216019	chr10	-	Hkdc1	61885205	0	0	NA	NA
338359	chr10	-	Supv3l1	61912441	730	577	1.26516	0.790411
30930	chr10	-	Vps26a	61949346	44	29	1.51724	0.659091
19073	chr10	-	Prg1	61970482	16	2	8	0.125
72320	chr10	-	2510003E04Rik	62041159	2929	1883	1.5555	0.642882
56200	chr10	-	Ddx21	62065046	281	138	2.03623	0.491103
94213	chr10	-	Ddx50	62113946	788	528	1.49242	0.670051
216021	chr10	-	Stox1	62188876	17	8	2.125	0.470588
67500	chr10	-	Ccar1	62254979	661	717	0.921897	1.08472
52463	chr10	-	Cxxc6	62342762	493	369	1.33604	0.748479
73132	chr10	+	Slc25a16	62383380	698	348	2.00575	0.498567
327762	chr10	+	Dna2l	62409800	5579	2675	2.08561	0.479477
70432	chr10	+	Rufy2	62443009	477	345	1.38261	0.72327
432467	chr10	-	Hnrph3	62480291	22175	13498	1.64284	0.608703
67307	chr10	+	3110049J23Rik	62487259	1400	1043	1.34228	0.745
68371	chr10	+	0610038K03Rik	62524364	12	5	2.4	0.416667
53404	chr10	+	Atoh7	62562903	23	10	2.3	0.434783
68802	chr10	-	Mypn	62671678	0	0	NA	NA
67345	chr10	+	Herc4	62706691	1033	860	1.20116	0.832527
621121	chr10	-	LOC621121	62707690	1488	1215	1.22469	0.816532
93759	chr10	-	Sirt1	62801782	203	165	1.2303	0.812808
30045	chr10	+	Dnajc12	62849318	303	260	1.16538	0.858086
631906	chr10	-	LOC631906	62884524	25	16	1.5625	0.64
216033	chr10	+	Ctnna3	62892845	14	12	1.16667	0.857143
320379	chr10	+	D630028G08Rik	63480496	0	4	0	NA
216028	chr10	-	Lrrtm3	63553003	980	468	2.09402	0.477551
665215	chr10	-	LOC665215	65234791	0	0	NA	NA
665238	chr10	-	LOC665238	66144093	0	0	NA	NA
28193	chr10	-	D10Ucla1	66559605	939	711	1.32068	0.757188
108829	chr10	+	Jmjd1c	66590005	412	286	1.44056	0.694175
641340	chr10	-	Nrbf2	66748029	228	169	1.34911	0.741228
13654	chr10	+	Egr2	67000625	151	1104	0.136775	7.31126
211488	chr10	-	Gm237	67011690	10069	6401	1.57304	0.635714
216049	chr10	-	Zfp365	67375410	751	554	1.3556	0.737683
170799	chr10	+	Plekhk1	67442345	212	258	0.821705	1.21698
71371	chr10	-	Arid5b	67741474	116	90	1.28889	0.775862
73287	chr10	-	1700040L02Rik	68004613	0	0	NA	NA
327766	chr10	+	Tmem26	68186515	9	4	2.25	0.444444
69288	chr10	+	Rhobtb1	68614181	0	2	0	NA
12534	chr10	-	Cdc2a	68815660	129	121	1.06612	0.937984
382371	chr10	-	LOC382371	68842806	0	0	NA	NA
11735	chr10	+	Ank3	68996596	278	81	3.4321	0.291367
70557	chr10	+	5730416O20Rik	69393071	4	0	NA	0
76551	chr10	+	Ccdc6	69559868	1023	590	1.7339	0.576735
69563	chr10	+	2310015B20Rik	69660143	3	2	1.5	0.666667
66859	chr10	+	Slc16a9	69708023	159	160	0.99375	1.00629
632955	chr10	-	LOC632955	69748386	3420	2725	1.25505	0.796784
71721	chr10	+	1200015N20Rik	69903453	1625	782	2.07801	0.481231
70911	chr10	-	Phyhipl	70062025	5692	3780	1.50582	0.66409
665429	chr10	-	LOC665429	70063232	5714	3795	1.50567	0.664158
67239	chr10	-	Bxdc1	70143777	3	8	0.375	2.66667
75189	chr10	-	4930533K18Rik	70386553	1649	1398	1.17954	0.847787
83675	chr10	-	Bicc1	70622382	48	74	0.648649	1.54167
21780	chr10	-	Tfam	70700792	1166	836	1.39474	0.716981
216080	chr10	-	Ube2d1	70747981	321	260	1.23462	0.809969
52637	chr10	-	D10Ertd214e	70807597	1020	725	1.4069	0.710784
69718	chr10	+	Ipmk	70810540	520	302	1.72185	0.580769
108950	chr10	-	1700049L16Rik	71443442	3	0	NA	0
52696	chr10	+	Zwint	72117636	24688	14410	1.71325	0.583684
432471	chr10	+	LOC432471	72559397	21	13	1.61538	0.619048
11994	chr10	+	Pcdh15	73284690	229	175	1.30857	0.764192
623346	chr10	-	LOC623346	74326265	58	38	1.52632	0.655172
14687	chr10	+	Gnaz	74429975	278	115	2.41739	0.413669
71236	chr10	-	Rtdr1	74495310	6	4	1.5	0.666667
76877	chr10	+	Rab36	74499833	879	741	1.18623	0.843003
110279	chr10	+	Bcr	74523640	5077	3263	1.55593	0.642702
74392	chr10	+	4932439K10Rik	74674817	669	455	1.47033	0.68012
11540	chr10	+	Adora2a	74788758	1437	480	2.99375	0.334029
103149	chr10	+	Upb1	74865209	4	0	NA	0
68778	chr10	-	1110038D17Rik	74979950	6087	4221	1.44208	0.693445
67332	chr10	+	Snrpd3	74980786	17072	11563	1.47643	0.677308
192734	chr10	-	AI646023	75023075	362	185	1.95676	0.51105
14598	chr10	+	Ggt1	75036337	65	32	2.03125	0.492308
23887	chr10	+	Ggtla1	75052125	81	46	1.76087	0.567901
71733	chr10	-	Susd2	75106734	74	20	3.7	0.27027
104248	chr10	-	Cabin1	75227102	315	270	1.16667	0.857143
13202	chr10	-	Ddt	75236110	5884	4053	1.45176	0.688817
103140	chr10	-	Gstt3	75244159	79	28	2.82143	0.35443
14871	chr10	-	Gstt1	75261244	462	166	2.78313	0.359307
75886	chr10	-	4930583C14Rik	75285265	0	0	NA	NA
14872	chr10	-	Gstt2	75297173	117	39	3	0.333333
17319	chr10	-	Mif	75322995	90210	49969	1.80532	0.553919
70377	chr10	+	Derl3	75356142	488	266	1.83459	0.545082
20587	chr10	-	Smarcb1	75384313	5555	3570	1.55602	0.642664
17385	chr10	-	Mmp11	75395208	173	71	2.43662	0.410405
103172	chr10	+	Ndg2	75398317	2257	893	2.52744	0.395658
333670	chr10	-	Gm867	75403417	6	1	6	0.166667
22364	chr10	+	Vpreb3	75411056	17	2	8.5	0.117647
333669	chr10	+	LOC333669	75436830	0	2	0	NA
64453	chr10	+	Suhw2	75495427	103	75	1.37333	0.728155
64454	chr10	-	Slc5a4b	75573706	1	0	NA	0
64452	chr10	+	Slc5a4a	75610195	1	1	1	1
15468	chr10	-	Prmt2	75700520	1244	760	1.63684	0.610932
20203	chr10	+	S100b	75716597	1087	840	1.29405	0.772769
64451	chr10	-	Dip2a	75808007	197	144	1.36806	0.730964
18541	chr10	-	Pcnt	75905651	200	130	1.53846	0.65
76964	chr10	+	2610028H24Rik	75911888	2	4	0.5	2
54387	chr10	+	Mcm3ap	75931682	3267	2400	1.36125	0.734619
216119	chr10	-	A130042E20Rik	75931859	3773	2839	1.32899	0.752452
16987	chr10	+	Lss	75994371	1099	720	1.52639	0.655141
76573	chr10	+	1700027D21Rik	76025016	13	23	0.565217	1.76923
14317	chr10	+	Ftcd	76038411	0	2	0	NA
12834	chr10	-	Col6a2	76077957	109	89	1.22472	0.816514
12833	chr10	-	Col6a1	76188789	71	71	1	1
59093	chr10	-	Pcbp3	76424533	220	124	1.77419	0.563636
20509	chr10	+	Slc19a1	76495483	173	94	1.84043	0.543353
12822	chr10	-	Col18a1	76629246	15	16	0.9375	1.06667
80294	chr10	+	Pofut2	76722044	2728	2046	1.33333	0.75
110532	chr10	-	Adarb1	76881015	263	222	1.18468	0.844106
108707	chr10	-	1810008A18Rik	76978530	1384	916	1.51092	0.66185
16414	chr10	+	Itgb2	76993092	4	0	NA	0
108705	chr10	+	Pttg1ip	77044467	4317	2469	1.74848	0.571925
20610	chr10	+	Sumo3	77069014	2615	1819	1.4376	0.695602
22213	chr10	+	Ube2g2	77085065	1181	723	1.63347	0.612193
16694	chr10	+	Krtap12-1	77183330	0	0	NA	NA
252974	chr10	+	C330046G03Rik	77292211	0	0	NA	NA
544710	chr10	+	LOC544710	77298691	6	0	NA	0
622629	chr10	+	LOC622629	77315606	0	2	0	NA
75188	chr10	+	1700009J07Rik	77356164	2	0	NA	0
237387	chr10	-	Lrrc3	77365255	334	186	1.7957	0.556886
28240	chr10	-	Trpm2	77432599	18	7	2.57143	0.388889
67884	chr10	+	1810043G02Rik	77441394	934	682	1.3695	0.730193
18641	chr10	-	Pfkl	77472494	1590	1083	1.46814	0.681132
11634	chr10	-	Aire	77506325	2	2	1	1
54427	chr10	+	Dnmt3l	77512586	3	3	1	1
50723	chr10	+	Icosl	77532112	63	67	0.940299	1.06349
28295	chr10	-	D10Jhu81e	77632513	7030	4084	1.72135	0.580939
110816	chr10	-	Pwp2h	77647860	2362	1504	1.57048	0.636749
216131	chr10	-	Tmem1	77707387	290	147	1.97279	0.506897
28169	chr10	-	Agpat3	77792045	873	622	1.40354	0.712486
18114	chr10	-	Nnp1	77875740	4941	3231	1.52925	0.653916
13014	chr10	+	Cstb	77888414	10513	4576	2.29742	0.435271
216134	chr10	-	Pdxk	77927720	243	157	1.54777	0.646091
547318	chr10	+	LOC547318	77980172	0	0	NA	NA
216136	chr10	+	Ilvbl	78037286	832	302	2.75497	0.362981
71709	chr10	-	Syde1	78054709	312	291	1.07216	0.932692
257883	chr10	-	Olfr1357	78075384	1	2	0.5	2
12365	chr10	-	Casp14	78180987	0	2	0	NA
70976	chr10	-	4931413A09Rik	78215812	4	1	4	0.25
20513	chr10	+	Slc1a6	78243246	64	53	1.20755	0.828125
258305	chr10	-	Olfr1356	78310658	0	0	NA	NA
404334	chr10	+	Olfr1355	78341918	0	0	NA	NA
18372	chr10	+	Olfr8	78417951	13	22	0.590909	1.69231
259044	chr10	+	Olfr1353	78432395	1	2	0.5	2
259074	chr10	+	Olfr1352	78446536	1	0	NA	0
259042	chr10	+	Olfr1351	78480068	2	20	0.1	10
18357	chr10	+	Olfr57	78497542	13	10	1.3	0.769231
72128	chr10	-	2610008E11Rik	78560302	75	64	1.17188	0.853333
624765	chr10	+	LOC624765	78611560	0	1	0	NA
216144	chr10	+	AJ543404	78710519	0	1	0	NA
666017	chr10	-	LOC666017	78783077	895	963	0.929387	1.07598
624845	chr10	+	LOC624845	78819317	3	1	3	0.333333
625029	chr10	+	LOC625029	78931735	1	1	1	1
50784	chr10	-	Ppap2c	78996508	26	32	0.8125	1.23077
70427	chr10	-	Mier2	79017836	237	206	1.15049	0.869198
21830	chr10	-	Theg	79049827	1	4	0.25	4
237397	chr10	-	4932409I22Rik	79076745	243	166	1.46386	0.683128
216148	chr10	-	Shc2	79100606	1191	627	1.89952	0.526448
382384	chr10	-	Gm1157	79108483	1	0	NA	0
17123	chr10	+	Madcam1	79127327	8	124	0.0645161	15.5
110012	chr10	+	Gtrgeo22	79132154	3344	2673	1.25103	0.799342
216150	chr10	+	Cdc34	79144939	2130	1811	1.17615	0.850235
16904	chr10	+	Gzmm	79151764	3905	2905	1.34423	0.743918
12215	chr10	+	Bsg	79167244	7056	5575	1.26565	0.790108
15166	chr10	+	Hcn2	79179378	443	264	1.67803	0.595937
216151	chr10	-	Polrmt	79209302	266	215	1.23721	0.808271
67112	chr10	+	Fgf22	79217863	72	29	2.48276	0.402778
70294	chr10	-	Rnf126	79229669	414	261	1.58621	0.630435
83554	chr10	+	Fstl3	79240018	24	13	1.84615	0.541667
18483	chr10	+	Palm	79256332	1518	941	1.61318	0.619895
78906	chr10	+	9130017N09Rik	79283765	23592	13112	1.79927	0.555782
19205	chr10	+	Ptbp1	79317355	3842	2963	1.29666	0.771213
216152	chr10	-	BC005764	79337132	1400	731	1.91518	0.522143
19152	chr10	+	Prtn3	79342411	69	34	2.02941	0.492754
50701	chr10	+	Ela2	79349079	2	3	0.666667	1.5
11537	chr10	+	Cfd	79353656	3	4	0.75	1.33333
216154	chr10	-	Thrap5	79371666	15294	8792	1.73954	0.574866
109284	chr10	-	C030046I01Rik	79379656	847	860	0.984884	1.01535
114229	chr10	+	Kiss1r	79379715	848	849	0.998822	1.00118
13496	chr10	+	Arid3a	79389816	75	46	1.63043	0.613333
216156	chr10	+	Wdr18	79422896	2117	1382	1.53184	0.652811
170483	chr10	+	Grin3b	79433468	1484	856	1.73364	0.576819
216157	chr10	-	ORF61	79446907	2338	1640	1.42561	0.701454
12798	chr10	+	Cnn2	79451378	317	369	0.859079	1.16404
27403	chr10	+	Abca7	79460359	425	297	1.43098	0.698824
70719	chr10	+	Hmha1	79479416	225	162	1.38889	0.72
66420	chr10	-	Polr2e	79502455	4763	2784	1.71085	0.584506
625249	chr10	+	Gpx4	79516232	49071	34159	1.43655	0.696114
216161	chr10	-	Stno	79565447	7	5	1.4	0.714286
20869	chr10	+	Stk11	79578547	8048	5630	1.42948	0.699553
216164	chr10	-	Dos	79598128	3430	2337	1.46769	0.681341
66043	chr10	+	Atp5d	79605109	32589	25597	1.27316	0.785449
59090	chr10	+	Midn	79611016	10458	7996	1.3079	0.764582
12696	chr10	+	Cirbp	79630585	4628	2711	1.70712	0.585782
69770	chr10	+	1600002K03Rik	79635688	18937	11300	1.67584	0.596715
13637	chr10	+	Efna2	79642226	429	427	1.00468	0.995338
68114	chr10	+	Mum1	79691070	1318	988	1.33401	0.749621
75406	chr10	+	Ndufs7	79712196	1375	1029	1.33625	0.748364
14431	chr10	-	Gamt	79723699	5856	5529	1.05914	0.94416
70248	chr10	+	Dazap1	79727818	1221	1139	1.07199	0.932842
20054	chr10	+	Rps15	79755201	159054	105549	1.50692	0.663605
23805	chr10	+	Apc2	79764582	2014	1126	1.78863	0.559086
66374	chr10	-	2310011J03Rik	79783260	11779	7825	1.5053	0.664318
18551	chr10	-	Pcsk4	79785871	586	322	1.81988	0.549488
70335	chr10	+	Reep6	79792902	85	97	0.876289	1.14118
66548	chr10	-	Adamtsl5	79808450	146	129	1.13178	0.883562
216166	chr10	+	6330514A18Rik	79819203	28	11	2.54545	0.392857
237400	chr10	-	Rkhd1	79849572	3175	2042	1.55485	0.64315
17192	chr10	-	Mbd3	79862111	4686	3155	1.48526	0.673282
66594	chr10	-	Uqcr	79869530	515	357	1.44258	0.693204
21423	chr10	-	Tcfe2a	79896388	3193	2446	1.3054	0.766051
246086	chr10	+	Onecut3	79957650	14	8	1.75	0.571429
67331	chr10	-	Atp8b3	80001869	104	65	1.6	0.625
66932	chr10	-	Rexo1	80024287	812	538	1.50929	0.662562
118445	chr10	-	Klf16	80040039	716	394	1.81726	0.550279
216169	chr10	-	D10Bwg1364e	80053049	1027	813	1.26322	0.791626
56214	chr10	+	Scamp4	80065626	724	519	1.39499	0.716851
103236	chr10	+	Csnk1g2	80085582	580	454	1.27753	0.782759
208198	chr10	-	Btbd2	80107294	22675	14689	1.54367	0.647806
17347	chr10	-	Mknk2	80134721	3878	3017	1.28538	0.777978
208228	chr10	-	Mobkl2a	80164616	1266	882	1.43537	0.696682
71564	chr10	+	9030607L17Rik	80164928	1548	1080	1.43333	0.697674
11776	chr10	-	Ap3d1	80204946	1528	1237	1.23525	0.809555
208266	chr10	+	Dot1l	80217950	377	363	1.03857	0.962865
78670	chr10	-	Plekhj1	80260969	9638	6904	1.396	0.716331
20222	chr10	+	Sf3a2	80261328	6413	4775	1.34304	0.744581
11705	chr10	+	Amh	80267992	9828	7629	1.28824	0.776252
71912	chr10	-	Jsrp1	80276240	5	2	2.5	0.4
18245	chr10	+	Oaz1	80289400	51233	35792	1.43141	0.698612
237403	chr10	-	BC072620	80306775	13	11	1.18182	0.846154
66094	chr10	-	Lsm7	80317944	3599	2444	1.47259	0.679078
73218	chr10	+	3110056O03Rik	80318001	3578	2430	1.47243	0.67915
432478	chr10	+	Tmprss9	80342560	3	2	1.5	0.666667
30055	chr10	-	Timm13	80363511	25432	17649	1.44099	0.693968
[truncated: 21,350 more rows]
