# Supplementary material for: Lsh/HELLS regulates self-renewal/proliferation of neural stem/progenitor cells
Source: Sci Rep. 2017 Apr 25;7:1136. doi: 10.1038/s41598-017-00804-6 (PMC5430779; doi:10.1038/s41598-017-00804-6)
Supplement: Supplementary file 4 — Supplement Table 3 [file 41598_2017_804_MOESM4_ESM.xls]

## Sheet: Sheet1
Table 3. Primer Sequences used in RT-qPCR, ChIP-qPCR, and BS-seq
Primers Used for	GeneSymbol	Forward (5'->3')	Reverse (5'->3')	Genomic Location (mm9)	Amplicon Length (bp)
RT-qPCR	Bmp4	AGCCCGCTTCTGCAGGA	AAAGGCTCAGAGAAGCTGCG	>chr14:47006899-47010002	3104
	Cdkn1a	GGCCCGGAACATCTCAGG	AAATCTGTCAGGCTGGTCTGC	>chr17:29235735+29235786	52
	Gapdh	ACCACAGTCCATGCCATCAC	TCCACCACCCTGTTGCTGTA	>chr10:44726441+44726892	452
	Gfap	TGGAGGAGGAGATCCAGTTC	AGCTGCTCCCGGAGTTCT	>chr11:102755828+102756827	1000
	Lsh	GCAGATGAAATGGGTTTGGGA	GGGTTCCATGATACAGCAGAG	>chr19:39019914+39021242	1329
	Mbp	GGCACGCTTTCCAAAATCT	CCATGGGAGATCCAGAGC	>chr18:82748424+82753537	5114
	Nestin	CTGCAGGCCACTGAAAAGTT	TCTGACTCTGTAGACCCTGCTTC	>chr3:87775887+87776962	1076
	PAX6	GTTCCCTGTCCTGTGGACTC	ACCGCCCTTGGTTAAAGTCT	>chr2:105516960+105519991	3032
	Sox2	TGCTGCCTCTTTAAGACTAGGG	TCGGGCTCCAAACTTCTCT	>chr3:34650081+34650153	73
	Tbr1	CTCGCTCTTTCACTTGACCC	ACTCGACTCGCCTAGGAACA	>chr2:61650581+61651386	806
	Tbr2	TGAATGAACCTTCCAAGACTCAGA	GGCTTGAGGCAAAGTGTTGACA	>chr9:118391186+118393530	2345
	Tuj1	GCGCATCAGCGTATACTACAA	CATGGTTCCAGGTTCCAAGT	>chr8:125942070+125942892	823
ChIP-qPCR	Bmp4-ECR1	TTAATGGGCCACATCATCCT	CCAGAGACGGATGGCTAATG	>chr14:47111335+47111541	207
	Bmp4-ECR3	CCGGGCCACTTACAAATAAAA	GGAGGAACACAAAGATAAGGTCA
	Bmp4-ECR2	GAGTCTCCTTTCAGCCTTGC	CCCTTCTGGGGATGAAAGTA	>chr14:47056226+47056692	467
	Cdkn1a-E1	GGCCTCCAACTGGTGACAAT	AGGCAGGTGGATCTCTGAGT	>chr17:29220022+29220235	214
	Cdkn1a-E2	GAAGGAACCGTGATCGCCA	GGCTATCTGCTGAGTGGTGAA	>chr17:29205858+29206168	311
	Olig2	GGGTGGCGCAGAGGGTTCA	GAGGCGACTGCTTATCATTCACAA	>chr16:91231172+91231356	185
	NC 11	AGCAGGGTGGTAACCAAAGC	TTGGAGGCCCTGCTATCTCT	>chr14:37101365+37101554	190
	NC 17	TTTGGAGCTAAGACCCTTGC	CCTTTGAGGAGGGGAAAGTT	>chr14:46983472+46983693	222
	NC 18	TTCTCCCCAGTCTGAGAAAGAG	TCAGAAGGTGTTTGCTTGCTT	>chr14:46964491+46964690	200
	NC 19	GACCAGAGCAAACTGCAACA	GAACATCCAAGTGGCAAGTG	>chr14:46958400+46958544	145
	NC 22	TACAGGAGTGGGGCAAATTC	CTCCATGGCAGCTGATGATA	>chr17:29203721+29203911	191
BS-seq
	Bmp4-ECR2	TGAGATTTATTTTAGGTTTAGATGTGG	CTCTACTTCCCAAAATTCCCTACAT	>chr14:46436422+46436951	530
	Cdkn1a-E1	ATTTTAGTAAAGTAATTGGTTTGGTT	CAACAACTACTACTCTAAATCCC	>chr17:29083014+29083668	655
	Cdkn1a-E2	GTGATTGTTATTTATGGAAATAGGAAA	CCCAAACTCAAAAAAAAACCCCTCTC	>chr17:29068922+29069412	491
